# Supplementary material for: Increased sediment loads cause non-linear decreases in seagrass suitable habitat extent
Source: PLoS One. 2017 Nov 10;12(11):e0187284. doi: 10.1371/journal.pone.0187284 (PMC5681285; doi:10.1371/journal.pone.0187284)
Supplement: S1 Table — Total suspended sediment (TSS) data output from the Source model of Southeast Queensland, Australia. Model output on daily time-step of TSS from the three main rivers (Pine, Lower Brisbane, and Logan/Albert) entering into Moreton Bay, QLD. (XLSX) [file pone.0187284.s001.xlsx]

## Sheet: Data
Date	TSS Pine River (t/day)	TSS Lower Brisbane River (t/day)	TSS Logan Albert River (t/day)
1980-01-01	0	0	0
1980-01-02	0	0	0
1980-01-03	0	0	0
1980-01-04	0	0	0
1980-01-05	0	1.09e-06	0
1980-01-06	43.9961	60.1662	13.3589
1980-01-07	67.4005	141.096	21.9978
1980-01-08	120.325	192.72	38.5575
1980-01-09	49.6844	94.2776	13.972
1980-01-10	48.0462	102.21	10.8617
1980-01-11	24.0449	60.5907	9.92378
1980-01-12	12.5725	36.5296	15.5569
1980-01-13	16.8451	78.5089	73.2042
1980-01-14	10.6438	51.9142	6.31345
1980-01-15	6.41662	33.1017	3.17493
1980-01-16	3.97427	22.093	1.95376
1980-01-17	2.55767	15.4534	1.42754
1980-01-18	1.70659	11.2347	1.20603
1980-01-19	1.17527	8.42626	1.11698
1980-01-20	1.15644	12.5943	9.1054
1980-01-21	47.89	419.327	29.8639
1980-01-22	25.6064	145.767	10.3784
1980-01-23	13.1297	60.1014	7.14304
1980-01-24	7.21023	30.7849	6.84969
1980-01-25	4.26355	18.4103	7.4553
1980-01-26	2.68348	12.5095	37.2642
1980-01-27	4.77855	54.6899	196.063
1980-01-28	78.0848	219.913	33.8286
1980-01-29	168.204	623.881	223.014
1980-01-30	68.8488	332.876	67.673
1980-01-31	42.1731	231.864	358.089
1980-02-01	22.055	144.104	44.8507
1980-02-02	11.861	89.2005	32.5505
1980-02-03	6.51337	53.8994	25.1668
1980-02-04	30.3632	106.441	102.1
1980-02-05	81.3134	217.954	170.81
1980-02-06	317.761	1359.94	1976.75
1980-02-07	109.366	586.485	521.859
1980-02-08	42.3152	272.137	162.56
1980-02-09	18.8631	148.357	172.066
1980-02-10	78.3108	390.449	276.96
1980-02-11	70.8448	355.757	162.967
1980-02-12	32.7559	183.506	85.528
1980-02-13	15.8492	97.5694	62.2534
1980-02-14	8.15313	55.2415	48.7701
1980-02-15	4.493	33.2863	33.3816
1980-02-16	2.61522	21.1591	24.3852
1980-02-17	1.60207	14.1006	18.6589
1980-02-18	3.96047	22.259	41.7752
1980-02-19	4.11226	21.3251	31.2129
1980-02-20	3.00823	15.2618	61.1128
1980-02-21	2.08216	10.5785	31.7757
1980-02-22	1.44221	7.42377	6.29823
1980-02-23	1.01518	5.32393	4.81308
1980-02-24	0.757025	3.90668	3.83559
1980-02-25	2.80743	6.28748	35.2032
1980-02-26	14.2574	34.5663	4.25372
1980-02-27	28.7981	74.3278	165.191
1980-02-28	41.9982	180.765	658.196
1980-02-29	59.2762	202.823	215.513
1980-03-01	29.0781	92.2009	31.4498
1980-03-02	14.3034	46.5647	16.1062
1980-03-03	7.61442	26.6975	11.7337
1980-03-04	4.36744	16.7696	9.43636
1980-03-05	2.65997	11.2187	7.89072
1980-03-06	1.69896	7.85358	6.66347
1980-03-07	1.12788	5.6917	10.9524
1980-03-08	0.773463	4.2419	13.7789
1980-03-09	0.545414	3.23692	12.1555
1980-03-10	0.39421	14.326	53.2727
1980-03-11	0.376652	43.4197	15.7973
1980-03-12	2.59754	48.3229	8.06195
1980-03-13	3.02687	35.9596	11.4992
1980-03-14	2.32809	25.0603	9.65961
1980-03-15	1.69599	17.3881	9.50286
1980-03-16	1.23348	12.2462	8.89537
1980-03-17	0.910417	8.80546	7.90795
1980-03-18	0.685055	6.47361	6.79834
1980-03-19	0.525647	4.86552	5.72666
1980-03-20	0.410754	3.73524	4.76995
1980-03-21	0.326301	2.92509	3.95288
1980-03-22	0.263038	2.33292	3.27248
1980-03-23	0.21481	1.89168	2.71377
1980-03-24	0.177451	1.55677	2.25816
1980-03-25	0.148091	1.29808	1.88755
1980-03-26	0.124715	1.09499	1.58597
1980-03-27	0.105883	0.933154	1.34002
1980-03-28	0.0905502	0.80243	1.13875
1980-03-29	0.0779476	0.695539	0.973376
1980-03-30	0.0674987	0.607175	0.836885
1980-03-31	0.0652988	0.533408	0.723698
1980-04-01	0.0616391	0.471286	0.629387
1980-04-02	0.0572788	0.418559	0.550428
1980-04-03	0.0526985	0.37349	0.48401
1980-04-04	0.0481822	0.334722	0.427883
1980-04-05	0.0438871	0.301183	0.38024
1980-04-06	0.0398918	0.272013	0.339623
1980-04-07	0.0362268	0.246523	0.30485
1980-04-08	0.0328948	0.224149	0.274961
1980-04-09	0.0298826	0.20443	0.249169
1980-04-10	0.0271688	0.186984	0.261409
1980-04-11	0.0247287	0.171495	0.207548
1980-04-12	0.0225367	0.157697	0.193811
1980-04-13	0.0205678	0.744003	57.4937
1980-04-14	0.018982	3.83935	68.3515
1980-04-15	43.0249	114.368	155.859
1980-04-16	37.8402	101.892	58.2493
1980-04-17	23.2777	73.2949	50.7008
1980-04-18	12.2743	42.798	69.2931
1980-04-19	6.81201	28.9771	19.5335
1980-04-20	4.55181	21.7324	11.931
1980-04-21	2.96979	16.008	5.68636
1980-04-22	1.988	11.9016	1.89656
1980-04-23	1.37267	8.97661	1.34908
1980-04-24	0.976265	6.87832	1.01656
1980-04-25	0.712986	5.35467	0.797211
1980-04-26	0.532982	4.3272	1.14953
1980-04-27	0.406649	3.54346	7.10325
1980-04-28	0.325771	2.92407	0.518686
1980-04-29	0.255382	2.42796	0.403707
1980-04-30	0.203424	2.02857	2.48849
1980-05-01	0.164339	1.70669	1.70442
1980-05-02	0.924174	40.6887	15.7679
1980-05-03	49.9341	224.547	582.23
1980-05-04	38.9921	120.552	113.637
1980-05-05	33.8982	157.805	182.137
1980-05-06	20.4456	181.675	805.671
1980-05-07	2781.75	3507.69	8097.57
1980-05-08	1341.22	2643.15	8444.6
1980-05-09	4169.19	22637.1	38355.7
1980-05-10	623.924	5110.43	9246.95
1980-05-11	146.461	1538.08	3235.62
1980-05-12	47.9982	572.185	1401.96
1980-05-13	19.2143	241.302	790.716
1980-05-14	8.84737	111.763	583.774
1980-05-15	4.59817	56.5686	285.366
1980-05-16	3.27446	32.5166	179.8
1980-05-17	2.17134	19.4805	113.486
1980-05-18	1.46048	12.4022	74.9897
1980-05-19	1.01664	8.36113	51.0066
1980-05-20	0.733876	5.91317	35.6355
1980-05-21	0.547328	4.34435	25.5165
1980-05-22	0.419656	3.29088	31.2084
1980-05-23	19.5654	113.391	133.758
1980-05-24	15.8769	94.6247	41.2288
1980-05-25	9.46237	61.0811	26.1271
1980-05-26	5.56512	38.451	31.7129
1980-05-27	54.1505	154.663	152.217
1980-05-28	93.6088	462.677	483.657
1980-05-29	503.004	1366.67	2634.77
1980-05-30	138.376	602.724	521.323
1980-05-31	48.3988	256.186	365.263
1980-06-01	20.3061	121.367	273.282
1980-06-02	9.61418	67.8197	201.847
1980-06-03	4.98528	38.8646	135.555
1980-06-04	2.79772	23.6961	93.2306
1980-06-05	1.68867	15.3577	82.4836
1980-06-06	1.08907	10.4979	45.3791
1980-06-07	0.74431	7.49942	32.2517
1980-06-08	0.534145	5.55098	23.375
1980-06-09	0.398981	4.22666	17.2432
1980-06-10	0.314273	3.65385	17.6974
1980-06-11	0.246632	43.8739	80.3788
1980-06-12	0.198611	31.4894	13.9238
1980-06-13	0.163193	20.2791	9.72938
1980-06-14	0.136284	13.4353	7.50158
1980-06-15	0.115355	9.62655	80.6224
1980-06-16	0.428923	56.1639	234.447
1980-06-17	2.1451	42.5446	49.0656
1980-06-18	2.11501	24.3069	16.7419
1980-06-19	1.68655	14.3386	12.2725
1980-06-20	1.27397	9.03072	10.0137
1980-06-21	0.954126	6.03572	8.44887
1980-06-22	0.719437	4.234	7.17495
1980-06-23	0.554302	3.08829	7.91199
1980-06-24	0.427482	2.32564	5.7532
1980-06-25	0.334034	1.79845	4.40025
1980-06-26	0.264194	1.42234	6.42161
1980-06-27	0.211285	1.14668	3.22857
1980-06-28	0.170698	0.939905	3.40974
1980-06-29	0.139206	0.781626	2.30825
1980-06-30	0.114514	0.658281	2.24596
1980-07-01	0.0949695	0.560612	3.4122
1980-07-02	0.0793619	0.482162	3.79357
1980-07-03	0.0667958	0.418335	2.38642
1980-07-04	0.0566007	0.365802	2.23063
1980-07-05	0.0482691	0.322108	2.22329
1980-07-06	0.0414134	0.28542	2.12145
1980-07-07	0.035735	0.254347	1.96449
1980-07-08	0.0310023	0.227824	1.78618
1980-07-09	0.027034	0.205023	1.6084
1980-07-10	0.0236874	0.185293	1.44304
1980-07-11	0.0208495	0.16812	1.29515
1980-07-12	0.0184302	0.153091	1.81518
1980-07-13	0.0163572	0.139872	1.05724
1980-07-14	0.0145724	0.128193	0.95952
1980-07-15	0.0130284	0.11783	0.876724
1980-07-16	0.0116869	0.108604	0.849301
1980-07-17	0.0105164	0.100366	0.757818
1980-07-18	0.009491	0.0929913	0.715317
1980-07-19	0.00858921	0.086375	0.682088
1980-07-20	0.00779327	0.0804262	0.65702
1980-07-21	0.00708835	0.0750661	0.639091
1980-07-22	0.006462	0.0702257	0.626856
1980-07-23	0.00590375	0.0658446	0.618479
1980-07-24	0.00540474	0.0618698	0.612011
1980-07-25	0.00495745	0.0582548	0.605704
1980-07-26	0.0159834	0.0549851	1.59379
1980-07-27	1.63101	0.511947	84.6789
1980-07-28	15.852	4.22822	28.8623
1980-07-29	11.0123	5.99554	22.2801
1980-07-30	11.8448	122.703	215.303
1980-07-31	65.1442	654.658	588.332
1980-08-01	51.1393	605.078	709.183
1980-08-02	24.6566	261.87	157.151
1980-08-03	12.2857	125.916	113.424
1980-08-04	6.61029	67.7346	83.943
1980-08-05	3.80772	39.5083	61.6552
1980-08-06	2.31707	24.4822	45.1098
1980-08-07	1.47427	15.9353	55.2683
1980-08-08	0.973901	10.8179	24.5476
1980-08-09	0.664715	7.61824	18.2651
1980-08-10	0.467075	5.53884	14.8366
1980-08-11	0.336931	4.13977	10.6659
1980-08-12	0.248924	3.16842	8.18264
1980-08-13	0.187953	2.47475	6.42686
1980-08-14	0.159056	1.96683	5.11397
1980-08-15	0.127414	1.58664	4.19119
1980-08-16	0.10298	1.29653	3.36219
1980-08-17	0.0840539	1.07139	2.77532
1980-08-18	0.377264	0.941226	43.9694
1980-08-19	0.716131	3.52192	56.6246
1980-08-20	0.978878	5.40622	18.431
1980-08-21	0.861691	4.90356	4.43279
1980-08-22	0.705804	3.70798	2.58349
1980-08-23	0.565646	2.76696	1.9332
1980-08-24	0.452237	2.10519	1.53341
1980-08-25	0.363608	1.65405	10.9477
1980-08-26	15.6884	94.077	120.812
1980-08-27	11.1672	72.9177	11.4499
1980-08-28	6.80325	47.9443	8.35026
1980-08-29	4.17801	31.5031	5.81371
1980-08-30	2.66968	21.2513	5.04531
1980-08-31	1.78037	14.7655	4.52507
1980-09-01	1.23412	10.5469	4.09052
1980-09-02	0.884472	7.72378	3.69001
1980-09-03	0.652128	5.78469	3.31108
1980-09-04	0.492587	4.42133	2.9547
1980-09-05	0.379874	3.44239	2.62503
1980-09-06	0.298256	2.72588	2.32546
1980-09-07	0.237872	2.1921	2.05751
1980-09-08	0.192347	1.78785	1.8209
1980-09-09	0.15745	1.47697	1.61399
1980-09-10	0.130301	1.23443	1.43437
1980-09-11	0.108897	1.04267	1.27921
1980-09-12	0.09182	0.889152	1.14562
1980-09-13	0.0780462	0.764836	1.03082
1980-09-14	0.0668263	0.663088	0.932229
1980-09-15	0.057604	0.578992	0.847553
1980-09-16	0.0499602	0.508856	0.774766
1980-09-17	0.0435762	0.449876	0.712113
1980-09-18	0.0382065	11.9667	39.3053
1980-09-19	0.0336603	12.8983	4.24279
1980-09-20	0.0297877	10.4396	2.44531
1980-09-21	0.0264704	7.91092	1.6364
1980-09-22	0.0236136	5.93933	1.20366
1980-09-23	0.0211413	4.49875	0.948291
1980-09-24	0.0189919	3.4583	0.785567
1980-09-25	0.0171152	2.70196	0.675374
1980-09-26	0.0154699	2.14492	0.597027
1980-09-27	0.014022	1.72838	0.539086
1980-09-28	0.0127433	1.41205	0.49484
1980-09-29	0.0116101	1.1682	0.460149
1980-09-30	0.0106028	0.977562	0.432346
1980-10-01	0.00970472	0.826566	0.40965
1980-10-02	0.00890165	0.705514	0.39083
1980-10-03	0.00818165	0.60738	0.375014
1980-10-04	0.00753447	0.527002	0.361566
1980-10-05	0.00695132	0.460542	0.350012
1980-10-06	0.00642467	0.405106	0.339997
1980-10-07	0.00594798	0.358491	0.331243
1980-10-08	0.00551561	0.318997	0.335261
1980-10-09	0.00512266	0.49487	1.48227
1980-10-10	0.00504698	0.580573	36.5835
1980-10-11	0.00468001	0.613171	6.05308
1980-10-12	5.24432	29.6166	32.2541
1980-10-13	7.82869	43.8889	20.7973
1980-10-14	8.0808	152.853	59.007
1980-10-15	5.35122	90.9069	16.2581
1980-10-16	3.44842	52.8524	6.24677
1980-10-17	2.27472	33.1214	8.33278
1980-10-18	3.05722	47.1263	38.6968
1980-10-19	5.85463	111.25	17.3712
1980-10-20	4.63534	86.0113	8.95164
1980-10-21	3.21457	79.8564	6.78644
1980-10-22	2.19809	54.6625	3.93191
1980-10-23	1.52998	36.3031	24.1074
1980-10-24	1.09311	24.7461	10.239
1980-10-25	30.8749	223.639	41.9801
1980-10-26	1411.9	1904.45	335.293
1980-10-27	395.199	836.394	135.411
1980-10-28	117.394	358.831	19.6202
1980-10-29	43.2107	174.498	10.9226
1980-10-30	18.4097	94.3224	7.45752
1980-10-31	8.72	55.2015	10.2708
1980-11-01	4.52612	34.3664	4.19702
1980-11-02	2.55698	22.517	3.29181
1980-11-03	1.55902	15.4158	2.66488
1980-11-04	1.014	10.9642	2.20295
1980-11-05	0.694587	8.05874	1.85324
1980-11-06	0.495277	6.09147	1.58247
1980-11-07	0.364204	4.71471	1.36879
1980-11-08	0.274299	3.7225	1.19746
1980-11-09	0.210577	3.00394	10.3996
1980-11-10	4.78197	33.2603	311.657
1980-11-11	17.4266	184.402	33.0809
1980-11-12	10.5771	91.7845	7.99691
1980-11-13	6.27643	47.1419	5.49567
1980-11-14	3.87793	27.2376	11.2476
1980-11-15	2.51133	17.2997	4.80644
1980-11-16	1.69624	11.7539	3.22712
1980-11-17	1.18718	8.37955	2.48367
1980-11-18	0.856015	6.19086	5.41884
1980-11-19	0.632958	4.7488	5.39611
1980-11-20	4.31515	16.9916	33.835
1980-11-21	3.92801	18.8436	52.7293
1980-11-22	2.89761	13.3959	20.9738
1980-11-23	20.3887	204.395	396.485
1980-11-24	13.7967	98.9651	75.5828
1980-11-25	8.01873	49.1491	93.1764
1980-11-26	5.6592	151.061	243.452
1980-11-27	3.69824	79.1829	39.4674
1980-11-28	2.43628	41.9674	18.3889
1980-11-29	1.65106	29.0964	13.5107
1980-11-30	1.15458	21.47	10.6951
1980-12-01	0.831454	15.7711	9.31913
1980-12-02	0.614593	11.5607	7.30879
1980-12-03	0.957022	9.29168	67.9663
1980-12-04	114.893	457.092	148.177
1980-12-05	50.0779	217.276	34.3631
1980-12-06	308.944	1081.48	809.913
1980-12-07	279.529	762.458	463.037
1980-12-08	93.9874	284.633	41.858
1980-12-09	36.3801	125.5	23.785
1980-12-10	16.7306	63.7986	16.8949
1980-12-11	8.23885	35.8495	12.4178
1980-12-12	4.37108	21.7768	9.69016
1980-12-13	2.48377	14.1281	7.74195
1980-12-14	1.50399	9.69602	6.30239
1980-12-15	16.7781	153.304	94.3198
1980-12-16	273.836	1327.31	1284.23
1980-12-17	532.711	1422.36	1295.24
1980-12-18	155.454	564.323	80.3398
1980-12-19	55.1837	253.87	43.4356
1980-12-20	23.0416	128.729	32.4723
1980-12-21	10.7617	71.1763	30.823
1980-12-22	5.49399	42.1037	21.661
1980-12-23	3.04035	26.3733	17.4577
1980-12-24	1.8143	17.3647	13.9916
1980-12-25	1.1591	11.9377	11.1591
1980-12-26	0.785293	8.51424	8.89174
1980-12-27	0.558446	6.3939	7.10336
1980-12-28	0.41291	5.28354	56.3633
1980-12-29	1.5679	6.14737	25.0793
1980-12-30	101.785	757.108	880.613
1980-12-31	50.958	1006.68	2687.36
1981-01-01	208.226	4235.13	5106.2
1981-01-02	978.832	2876.52	1111.35
1981-01-03	283.933	1127.63	271.918
1981-01-04	103.268	442.414	155.077
1981-01-05	42.8278	196.405	107.751
1981-01-06	20.3389	98.7883	67.6578
1981-01-07	10.3594	53.4577	47.3401
1981-01-08	5.73882	31.7018	34.1269
1981-01-09	16.8159	165.733	99.1906
1981-01-10	58.8259	158.999	45.1957
1981-01-11	38.2938	86.7734	18.785
1981-01-12	19.5615	46.9129	26.7945
1981-01-13	11.4761	28.7984	51.3652
1981-01-14	6.98654	17.6028	12.2435
1981-01-15	4.41365	11.3028	8.44561
1981-01-16	2.89696	7.70073	6.80163
1981-01-17	1.97431	5.54254	7.50979
1981-01-18	1.39526	4.959	5.39068
1981-01-19	1.02067	4.46878	3.91909
1981-01-20	0.771003	3.87332	5.99195
1981-01-21	0.5996	3.28602	2.80678
1981-01-22	0.478478	2.78125	2.39681
1981-01-23	0.390469	2.37056	2.07573
1981-01-24	0.324804	2.03858	1.87059
1981-01-25	0.274582	1.76611	5.10402
1981-01-26	0.235284	1.53797	1.5221
1981-01-27	0.203889	1.34382	1.34293
1981-01-28	0.178335	1.1768	1.20839
1981-01-29	0.157188	1.03227	1.09429
1981-01-30	0.139433	0.906845	6.46148
1981-01-31	0.2933	2.02563	7.33775
1981-02-01	0.346237	9.80197	1.35944
1981-02-02	0.34722	14.2156	5.01273
1981-02-03	0.324091	17.0986	729.358
1981-02-04	86.5125	2077.37	1534.36
1981-02-05	81.7372	880.055	389.844
1981-02-06	49.1594	1303.31	853.519
1981-02-07	1933.12	8718.48	5348.11
1981-02-08	1134.72	9020.72	6315.67
1981-02-09	393.72	4284.23	2015.05
1981-02-10	119.377	1449.32	1060.19
1981-02-11	43.8599	521.743	691.8
1981-02-12	23.5354	221.694	461.498
1981-02-13	48.399	206.375	401.133
1981-02-14	97.8453	272.895	423.662
1981-02-15	2502.97	1231.57	4165.74
1981-02-16	2173.77	1808.92	3200.89
1981-02-17	1333.22	1084.35	4671.93
1981-02-18	403.386	384.666	958.819
1981-02-19	101.189	160.142	505.842
1981-02-20	195.345	389.894	634.297
1981-02-21	1131.78	4480.93	7010.24
1981-02-22	530.054	1467.98	664.918
1981-02-23	738.007	1325.21	961.786
1981-02-24	246.153	441.225	304.237
1981-02-25	81.1088	177.036	193.679
1981-02-26	32.5227	85.5651	132.164
1981-02-27	15.3682	48.4525	97.6702
1981-02-28	70.1473	46.9778	79.2213
1981-03-01	170.261	85.8536	180.465
1981-03-02	80.6601	54.0365	44.9039
1981-03-03	36.1938	35.8448	33.4508
1981-03-04	17.9251	51.6098	26.5645
1981-03-05	9.72797	42.1928	22.0767
1981-03-06	8.1265	28.0283	18.913
1981-03-07	5.6699	17.8071	15.5162
1981-03-08	3.88698	11.5913	236.756
1981-03-09	2.73796	7.9993	11.796
1981-03-10	2.01028	5.85547	9.04207
1981-03-11	1.54114	4.50114	51.8277
1981-03-12	1.22818	3.58775	13.7758
1981-03-13	1.01054	2.93501	11.6403
1981-03-14	5.61946	200.387	34.5639
1981-03-15	5.85703	174.707	17.7213
1981-03-16	4.67523	105.639	17.7501
1981-03-17	3.54157	59.8275	18.608
1981-03-18	2.64772	34.3099	17.6197
1981-03-19	1.97913	20.51	15.831
1981-03-20	1.48947	12.9782	13.6559
1981-03-21	1.13382	8.74826	11.4882
1981-03-22	0.875704	6.26702	12.0005
1981-03-23	0.687511	38.7028	31.3927
1981-03-24	0.549115	46.4194	50.0276
1981-03-25	0.446142	38.4064	53.4435
1981-03-26	0.368448	40.1999	82.2664
1981-03-27	1.16485	42.4657	124.284
1981-03-28	1.30389	31.2285	78.3594
1981-03-29	1.22406	21.5526	65.2915
1981-03-30	1.07213	14.8657	49.0678
1981-03-31	7.94042	58.2135	200.569
1981-04-01	92.9963	165.904	422.098
1981-04-02	2863.8	5078.76	5861.47
1981-04-03	666.833	1499.94	517.255
1981-04-04	190.409	696.118	254.215
1981-04-05	231.483	987.348	779.266
1981-04-06	215.082	785.668	507.575
1981-04-07	414.217	824.222	608.78
1981-04-08	427.089	828.227	917.704
1981-04-09	163.396	413.41	378.985
1981-04-10	69.9147	331.058	349.706
1981-04-11	30.2205	171.914	143.773
1981-04-12	14.3835	88.3262	90.5858
1981-04-13	7.53202	52.3934	64.8046
1981-04-14	4.33267	33.0351	46.7462
1981-04-15	2.72529	22.1324	34.0423
1981-04-16	1.8542	15.6519	25.0815
1981-04-17	1.34453	11.5751	18.724
1981-04-18	1.02389	8.86538	14.1757
1981-04-19	0.808862	6.9733	10.8892
1981-04-20	0.656798	5.59612	8.48823
1981-04-21	0.544587	4.55961	6.71421
1981-04-22	0.458951	3.75864	5.38839
1981-04-23	0.39183	3.12685	4.42286
1981-04-24	0.338077	2.62044	3.62103
1981-04-25	0.294263	2.20939	3.02977
1981-04-26	0.258017	4.25874	2.75646
1981-04-27	0.227648	5.50177	2.52746
1981-04-28	0.201923	5.33224	1.97337
1981-04-29	0.179921	4.4772	1.76124
1981-04-30	0.160943	3.51553	1.58812
1981-05-01	0.144453	2.69006	2.65955
1981-05-02	0.130028	2.05223	1.41612
1981-05-03	0.226693	5.27868	13.6454
1981-05-04	0.252766	5.18136	3.61887
1981-05-05	0.246946	4.2664	3.24361
1981-05-06	0.227241	3.33726	3.94314
1981-05-07	0.202811	2.57402	4.72727
1981-05-08	0.178104	1.98505	5.20943
1981-05-09	0.155124	1.53982	5.29398
1981-05-10	0.134629	1.20495	5.06154
1981-05-11	0.116762	0.952635	4.64165
1981-05-12	0.10138	0.761504	4.14485
1981-05-13	0.0882206	0.615651	15.2342
1981-05-14	29.3985	137.14	334.647
1981-05-15	38.2279	115.487	163.684
1981-05-16	28.4735	84.5503	84.3129
1981-05-17	21.6425	70.5613	93.9111
1981-05-18	13.3126	41.6028	9.96188
1981-05-19	8.31404	24.5863	6.28032
1981-05-20	5.19736	15.4744	122.429
1981-05-21	16.1534	17.1759	22.4323
1981-05-22	333.992	1356.38	1509.87
1981-05-23	286.378	1376.59	1237.34
1981-05-24	104.516	544.918	231.738
1981-05-25	41.1536	246.924	169.567
1981-05-26	18.5801	123.919	126.528
1981-05-27	9.29572	67.8941	92.1798
1981-05-28	5.05634	40.1837	66.2553
1981-05-29	2.96783	25.4874	47.4848
1981-05-30	1.869	17.1638	34.1938
1981-05-31	1.25333	13.4366	29.9343
1981-06-01	104.215	678.932	635.237
1981-06-02	434.649	915.7	423.767
1981-06-03	195.617	399.364	82.4576
1981-06-04	63.9414	179.97	57.8237
1981-06-05	25.4497	88.54	43.8682
1981-06-06	11.9947	47.6469	33.6993
1981-06-07	6.33466	28.0725	25.9774
1981-06-08	3.6473	18.0455	20.0848
1981-06-09	2.26063	12.5031	15.5971
1981-06-10	1.49494	11.147	16.0354
1981-06-11	39.3699	326.911	262.593
1981-06-12	26.831	203.926	30.5198
1981-06-13	14.7187	111.078	19.5208
1981-06-14	8.33027	61.8258	14.7734
1981-06-15	4.96605	36.0826	11.9131
1981-06-16	3.09963	22.2159	9.88331
1981-06-17	2.01441	14.4573	8.30209
1981-06-18	1.35833	12.0281	7.0131
1981-06-19	0.947953	11.8234	11.393
1981-06-20	0.683091	10.481	7.72875
1981-06-21	0.507014	8.4779	7.03219
1981-06-22	0.386619	7.18082	7.09887
1981-06-23	0.302062	33.5304	30.5766
1981-06-24	0.431585	69.3568	33.4715
1981-06-25	0.441729	58.6588	22.1744
1981-06-26	0.400479	40.4248	21.5579
1981-06-27	0.347998	26.5662	19.9078
1981-06-28	0.296914	17.5197	19.0398
1981-06-29	0.251373	11.8211	15.5409
1981-06-30	0.212326	11.4526	12.9549
1981-07-01	1.9336	38.065	15.7717
1981-07-02	2.14447	31.8204	17.0811
1981-07-03	6.94497	54.7371	22.95
1981-07-04	5.8264	38.7912	8.47981
1981-07-05	4.04344	25.3828	7.50367
1981-07-06	2.77526	16.7731	6.80332
1981-07-07	1.95068	11.3749	6.17951
1981-07-08	1.41213	7.92952	5.57901
1981-07-09	1.05109	5.67574	4.99635
1981-07-10	0.801655	4.16594	4.44187
1981-07-11	0.624292	3.13201	3.92747
1981-07-12	0.494859	2.40897	3.46135
1981-07-13	0.398222	1.8929	3.04711
1981-07-14	0.324622	1.517	2.6845
1981-07-15	0.267589	1.23764	2.37065
1981-07-16	0.222723	1.02591	2.10118
1981-07-17	0.186962	0.862382	2.48069
1981-07-18	0.158126	0.733831	1.67868
1981-07-19	0.134636	0.689878	29.0228
1981-07-20	0.296925	1.92107	33.7912
1981-07-21	1.656	15.3018	22.2198
1981-07-22	84.1087	870.553	353.538
1981-07-23	57.6549	502.242	60.3283
1981-07-24	28.1431	317.306	148.826
1981-07-25	15.7867	212.544	155.012
1981-07-26	8.99869	116.708	67.6878
1981-07-27	5.29398	68.1273	53.9531
1981-07-28	3.29914	41.9889	43.7086
1981-07-29	2.1582	27.2563	34.7117
1981-07-30	1.46758	18.5765	27.1329
1981-07-31	1.03022	13.2295	21.0413
1981-08-01	0.743058	9.78311	16.2963
1981-08-02	0.548812	7.46213	12.7891
1981-08-03	0.414007	5.8352	9.91419
1981-08-04	0.318316	4.65434	7.82998
1981-08-05	0.248994	3.7718	6.25017
1981-08-06	0.197833	3.09612	5.04669
1981-08-07	0.159424	2.56851	4.12412
1981-08-08	0.130132	2.14982	3.41175
1981-08-09	0.107463	1.8131	2.8574
1981-08-10	0.0896816	1.53929	2.42256
1981-08-11	0.0755584	1.31452	2.07875
1981-08-12	0.0642098	1.12851	1.80476
1981-08-13	0.0549926	0.973508	1.71807
1981-08-14	0.0671981	3.69278	3.14364
1981-08-15	0.0717027	5.72996	1.27405
1981-08-16	0.071524	6.08459	1.14858
1981-08-17	0.0686784	5.46192	1.05392
1981-08-18	0.0644374	4.55106	0.997075
1981-08-19	0.0595801	3.67782	0.965507
1981-08-20	0.0545712	2.94441	0.943951
1981-08-21	0.0496783	2.3596	0.923159
1981-08-22	0.0450474	1.90231	0.899888
1981-08-23	0.0407501	1.54643	0.87432
1981-08-24	0.0368128	1.26972	6.30103
1981-08-25	23.175	158.07	143.04
1981-08-26	65.942	388.524	183.934
1981-08-27	36.4665	210.894	39.3035
1981-08-28	17.8122	110.563	29.5922
1981-08-29	9.4927	61.944	26.2371
1981-08-30	5.51761	37.0394	23.5209
1981-08-31	3.42282	23.3855	20.5552
1981-09-01	2.22863	15.4617	17.4702
1981-09-02	1.50684	10.6461	14.5356
1981-09-03	1.05084	7.60215	11.9302
1981-09-04	0.752472	5.60872	9.72289
1981-09-05	0.551499	7.28781	25.0751
1981-09-06	0.412704	7.78581	9.04277
1981-09-07	0.31471	7.21216	8.44356
1981-09-08	0.24413	6.15427	6.55946
1981-09-09	0.192361	5.04242	4.39928
1981-09-10	0.153748	4.06361	3.53246
1981-09-11	0.124497	3.26401	2.90555
1981-09-12	0.102016	2.63167	2.43429
1981-09-13	0.0845049	2.13758	2.07148
1981-09-14	0.0706935	1.75211	1.78723
1981-09-15	0.0664589	1.4503	1.56149
1981-09-16	0.0612885	1.21225	1.38019
1981-09-17	0.0558714	1.02283	1.2332
1981-09-18	0.0505882	0.870679	1.113
1981-09-19	0.0456297	0.747355	1.01396
1981-09-20	0.0410782	0.646542	0.931771
1981-09-21	0.0535297	21.9444	5.20342
1981-09-22	0.0597367	30.0907	1.59105
1981-09-23	0.0617042	26.038	1.40853
1981-09-24	0.0609932	23.1105	1.32578
1981-09-25	0.0586897	18.87	1.2687
1981-09-26	0.0555135	14.5135	1.21187
1981-09-27	0.0519262	10.8992	1.14884
1981-09-28	0.0482158	8.16467	1.08154
1981-09-29	0.0445562	6.16609	1.01414
1981-09-30	0.0410482	4.71732	0.950257
1981-10-01	0.0377457	3.66307	0.892175
1981-10-02	0.0346731	2.88863	2.61839
1981-10-03	0.031837	2.31279	0.808797
1981-10-04	2.99961	25.8915	42.8292
1981-10-05	11.8548	103.157	33.7031
1981-10-06	8.8901	61.9751	6.64327
1981-10-07	5.72512	37.032	3.84571
1981-10-08	3.57681	22.7555	2.54834
1981-10-09	2.31503	16.0223	1.98841
1981-10-10	1.56557	11.975	1.71511
1981-10-11	1.1021	9.19969	1.58254
1981-10-12	0.803162	7.16678	1.50833
1981-10-13	0.602839	5.64195	2.82392
1981-10-14	1.08466	24.4146	5.35809
1981-10-15	1.00254	17.8571	4.22797
1981-10-16	3.57978	72.8126	109.198
1981-10-17	3.40232	41.726	22.4886
1981-10-18	2.69101	23.0202	10.8531
1981-10-19	2.13075	28.2584	57.3918
1981-10-20	1.56499	21.2999	9.21279
1981-10-21	1.13833	15.4786	6.57455
1981-10-22	0.930754	16.8162	16.4656
1981-10-23	0.900713	25.6608	12.5993
1981-10-24	0.770536	18.249	6.37346
1981-10-25	0.613949	12.132	5.31262
1981-10-26	0.486952	8.30749	4.7351
1981-10-27	0.389311	5.93865	4.28747
1981-10-28	0.314647	4.41283	3.85944
1981-10-29	0.257214	3.38447	3.44962
1981-10-30	0.21261	2.66266	3.06612
1981-10-31	0.177594	2.13856	25.2439
1981-11-01	0.76704	2.44459	67.2287
1981-11-02	704.845	4344.47	691.994
1981-11-03	4167.13	12568	3005.55
1981-11-04	1823.33	6208.78	2331.78
1981-11-05	512.426	2018.12	517.967
1981-11-06	139.61	690.525	276.272
1981-11-07	47.6174	270.637	176.026
1981-11-08	19.8451	120.406	120.479
1981-11-09	9.89281	61.0551	83.2618
1981-11-10	5.75871	35.3118	58.1141
1981-11-11	3.76492	22.9201	42.2226
1981-11-12	2.65745	17.0467	29.7229
1981-11-13	28.4436	140.416	45.3087
1981-11-14	243.618	352.848	59.8257
1981-11-15	113.959	190.135	16.2665
1981-11-16	100.584	195.821	28.2855
1981-11-17	79.1762	113.82	22.2594
1981-11-18	38.5045	54.3442	8.47387
1981-11-19	19.4601	28.2654	6.43177
1981-11-20	77.9966	342.474	155.47
1981-11-21	250.952	723.113	530.541
1981-11-22	223.269	457.658	222.463
1981-11-23	89.4272	212.081	68.2397
1981-11-24	36.9463	105.919	58.0886
1981-11-25	23.1788	1446.4	258.622
1981-11-26	19.9836	644.372	178.073
1981-11-27	14.4855	312.633	93.1242
1981-11-28	8.36226	158.7	125.088
1981-11-29	4.95079	86.4722	117.205
1981-11-30	31.8046	353.553	1072.76
1981-12-01	65.9249	819.006	1078.08
1981-12-02	36.9075	404.029	195.211
1981-12-03	18.5743	354.219	182.36
1981-12-04	616.034	2700.25	930.207
1981-12-05	200.571	997.397	278.588
1981-12-06	68.5329	395.804	213.735
1981-12-07	28.4578	177.12	167.455
1981-12-08	13.5928	88.8049	129.318
1981-12-09	7.1478	49.6409	94.9325
1981-12-10	13.8972	30.6498	70.8591
1981-12-11	9.36507	57.887	121.95
1981-12-12	5.76632	40.8396	54.4477
1981-12-13	3.63788	26.1044	45.8656
1981-12-14	2.38552	22.3085	38.4415
1981-12-15	2.0177	68.1173	89.377
1981-12-16	15.4868	286.867	95.8053
1981-12-17	103.973	1069.01	1307.89
1981-12-18	172.445	1548.72	1176.46
1981-12-19	85.0241	656.014	228.496
1981-12-20	35.1415	285.894	114.252
1981-12-21	100.42	566.691	118.751
1981-12-22	58.4725	318.131	88.8793
1981-12-23	29.4068	238.85	170.145
1981-12-24	93.9131	2978.26	428.898
1981-12-25	52.732	2185.83	485.344
1981-12-26	25.191	1032.8	1145.51
1981-12-27	12.8293	449.828	440.506
1981-12-28	7.01301	209.736	304.987
1981-12-29	4.14716	694.471	329.355
1981-12-30	109.392	686.194	699.365
1981-12-31	59.2275	310.737	184.036
1982-01-01	26.8751	151.414	134.446
1982-01-02	13.4081	78.1351	99.5567
1982-01-03	7.30886	43.9596	72.5541
1982-01-04	4.26186	27.0282	52.4923
1982-01-05	2.62908	20.6986	39.1312
1982-01-06	2.47551	116.973	71.8429
1982-01-07	1.92894	102.21	68.372
1982-01-08	1.43499	65.8855	75.7449
1982-01-09	2.02174	369.355	82.3025
1982-01-10	1.75979	259.499	79.1169
1982-01-11	1.23282	139.302	68.0241
1982-01-12	6.09724	118.374	114.737
1982-01-13	6.03406	75.5206	52.1232
1982-01-14	4.34902	44.9775	34.5015
1982-01-15	12.2316	47.2975	98.3226
1982-01-16	10.8585	75.9293	47.7014
1982-01-17	37.4631	215.628	167.037
1982-01-18	264.062	450.521	553.781
1982-01-19	341.963	525.986	418.314
1982-01-20	1538.37	1389.05	1865.22
1982-01-21	9028.89	16816.7	10385.4
1982-01-22	3859.46	6536.73	4296.29
1982-01-23	751.337	2088.32	776.747
1982-01-24	163.501	880.534	467.996
1982-01-25	49.2851	456.506	300.235
1982-01-26	40.3513	285.538	297.199
1982-01-27	382.01	1681.61	994.112
1982-01-28	141.34	657.312	193.504
1982-01-29	54.574	289.716	135.798
1982-01-30	28.9567	168.747	231.193
1982-01-31	14.9358	103.355	78.884
1982-02-01	8.07385	67.7907	54.7484
1982-02-02	5.27163	97.5907	42.4646
1982-02-03	3.38201	77.0725	29.8723
1982-02-04	2.26628	49.8922	22.5077
1982-02-05	3.33903	41.9763	55.2281
1982-02-06	2.7706	26.8268	15.302
1982-02-07	2.21786	17.9346	78.1834
1982-02-08	2.55523	16.581	60.7091
1982-02-09	2.15037	12.1581	11.2469
1982-02-10	1.67397	8.87219	6.58154
1982-02-11	1.27562	6.65585	5.42959
1982-02-12	0.973074	5.15759	4.57571
1982-02-13	2.5431	32.0462	82.6118
1982-02-14	24.2746	277.79	103.824
1982-02-15	34.5628	289.741	243.66
1982-02-16	23.6451	159.591	59.807
1982-02-17	13.108	93.9097	59.081
1982-02-18	7.70403	63.0485	27.1666
1982-02-19	4.90319	225.692	64.5212
1982-02-20	4.2746	167.015	98.7706
1982-02-21	10.6546	142.628	376.445
1982-02-22	106.078	820.369	383.476
1982-02-23	49.7401	383.359	126.412
1982-02-24	34.9357	200.798	187.552
1982-02-25	405.439	2637.18	1958.3
1982-02-26	195.739	1412.97	920.174
1982-02-27	79.9866	656.196	635.733
1982-02-28	154.988	505.712	448.13
1982-03-01	118.506	298.281	325.961
1982-03-02	50.0694	486.019	552.105
1982-03-03	1270.89	1541.75	1559.04
1982-03-04	1054.38	1698.88	1346.18
1982-03-05	298.528	742.126	419.307
1982-03-06	1388.95	1904.06	818.527
1982-03-07	531.462	1084.44	361.861
1982-03-08	158.606	758.681	735.633
1982-03-09	52.9164	333.862	396.598
1982-03-10	42.3101	183.774	424.604
1982-03-11	387.69	1934.21	268.533
1982-03-12	196.897	1053.1	194.861
1982-03-13	63.5925	461.458	161.25
1982-03-14	25.0454	215.128	217.015
1982-03-15	406.991	713.065	801.477
1982-03-16	293.42	680.412	379.896
1982-03-17	102.38	319.469	242.298
1982-03-18	49.5225	179.179	98.213
1982-03-19	23.6049	107.274	73.6116
1982-03-20	20.7634	179.938	262.249
1982-03-21	18.4149	172.869	162.801
1982-03-22	15.103	92.8116	108.37
1982-03-23	9.85931	50.0819	27.1956
1982-03-24	6.78144	29.3932	46.3165
1982-03-25	4.46433	18.9994	20.4226
1982-03-26	2.98177	16.9711	11.8169
1982-03-27	2.04343	12.1655	14.9904
1982-03-28	1.44376	8.91812	14.5398
1982-03-29	1.05283	6.83648	6.73708
1982-03-30	0.792236	5.45356	37.994
1982-03-31	58.8625	264.957	236.099
1982-04-01	63.3935	477.656	143.073
1982-04-02	35.8332	283.531	61.6693
1982-04-03	17.777	142.385	43.404
1982-04-04	9.71612	72.6389	30.4164
1982-04-05	5.76931	40.5396	22.0137
1982-04-06	18.7342	115.833	103.852
1982-04-07	14.8718	62.0004	19.5638
1982-04-08	9.12665	32.7114	12.5979
1982-04-09	5.75836	18.6321	9.40513
1982-04-10	3.80084	11.4996	10.5039
1982-04-11	2.6002	7.82616	19.353
1982-04-12	39.1921	144.511	252.953
1982-04-13	146.671	534.937	2327
1982-04-14	70.7761	235.956	112.911
1982-04-15	31.6965	125.749	90.6988
1982-04-16	40.3801	99.1763	24.5434
1982-04-17	22.5787	50.5457	15.8042
1982-04-18	12.4901	27.0902	120.139
1982-04-19	7.13174	25.3538	14.3725
1982-04-20	5.57696	42.3674	91.2893
1982-04-21	3.951	45.3041	90.1869
1982-04-22	3.44667	30.9598	27.8088
1982-04-23	2.59405	21.8883	10.9826
1982-04-24	1.8913	14.8357	8.44948
1982-04-25	1.37952	10.195	7.18075
1982-04-26	1.01742	7.16839	7.05197
1982-04-27	0.761829	5.25357	10.6841
1982-04-28	25.3599	92.3098	128.802
1982-04-29	19.1323	69.7181	14.1936
1982-04-30	10.8599	44.6436	13.3236
1982-05-01	6.46008	28.1146	13.9165
1982-05-02	4.10852	18.0001	12.701
1982-05-03	2.75276	11.8557	12.0581
1982-05-04	1.91703	8.07035	10.9805
1982-05-05	1.37527	5.68326	9.68738
1982-05-06	1.01065	4.22942	8.36587
1982-05-07	0.758037	3.27384	7.13193
1982-05-08	0.578884	2.59728	6.0408
1982-05-09	0.449287	2.13089	6.23137
1982-05-10	0.353896	1.79124	4.33264
1982-05-11	0.282576	1.51662	3.68336
1982-05-12	0.228483	1.28213	3.15224
1982-05-13	0.186905	1.08141	2.71743
1982-05-14	0.154546	0.912444	3.09737
1982-05-15	3.07419	15.3239	98.7339
1982-05-16	3.21849	14.1501	4.98234
1982-05-17	10.576	37.8932	189.267
1982-05-18	8.4029	26.3859	13.6467
1982-05-19	5.41236	16.8286	6.45582
1982-05-20	3.50846	11.1304	4.40446
1982-05-21	2.3761	7.73995	47.6959
1982-05-22	1.67937	5.62266	3.29781
1982-05-23	1.23039	4.23033	2.61719
1982-05-24	0.982238	3.27281	2.27779
1982-05-25	1.96303	4.76216	15.8068
1982-05-26	2.02365	4.79807	2.29368
1982-05-27	1.8617	4.1254	10.271
1982-05-28	6.29579	23.4696	38.4839
1982-05-29	56.8564	253.475	284.988
1982-05-30	1099.76	1458.76	600.424
1982-05-31	475.188	1247.03	715.176
1982-06-01	145.245	454.594	169.978
1982-06-02	52.0807	192.266	125.049
1982-06-03	21.9583	92.1119	95.7923
1982-06-04	10.4133	48.9082	72.8119
1982-06-05	5.4474	28.423	55.0667
1982-06-06	3.12261	17.8132	41.7037
1982-06-07	1.94831	11.8523	31.6911
1982-06-08	1.30904	8.26356	24.3658
1982-06-09	0.934604	6.01693	18.7917
1982-06-10	0.699875	4.54593	14.6904
1982-06-11	2.48564	3.65826	11.6105
1982-06-12	2.37519	2.91727	12.0798
1982-06-13	6.43128	19.1439	74.3992
1982-06-14	5.38632	20.3383	13.7336
1982-06-15	3.84162	17.0452	10.9595
1982-06-16	2.6922	13.5398	7.61381
1982-06-17	1.90814	10.3269	6.63033
1982-06-18	1.37579	7.82311	5.94215
1982-06-19	1.0094	5.95929	5.35576
1982-06-20	0.752912	4.58662	4.81297
1982-06-21	0.570391	3.57306	4.30225
1982-06-22	0.438515	2.81862	3.82691
1982-06-23	0.341887	2.25119	3.39258
1982-06-24	0.270152	1.81959	3.00284
1982-06-25	0.216231	1.4875	2.65846
1982-06-26	0.175211	1.22904	2.35783
1982-06-27	0.143641	1.02565	2.09777
1982-06-28	0.119067	0.863884	1.87426
1982-06-29	0.0997251	0.733902	1.68303
1982-06-30	0.0843357	0.628451	1.51985
1982-07-01	0.0719611	0.542124	1.38079
1982-07-02	0.0619083	0.47085	1.26231
1982-07-03	0.0536606	0.411534	1.1613
1982-07-04	0.0468294	0.361804	1.07507
1982-07-05	0.0411202	0.319822	1.00133
1982-07-06	0.0363078	0.284151	0.93811
1982-07-07	0.0322188	0.253662	0.883776
1982-07-08	0.0287184	0.227455	0.836943
1982-07-09	0.025701	0.204813	0.79645
1982-07-10	0.0230833	0.185156	0.761326
1982-07-11	0.0207991	0.168013	0.730756
1982-07-12	0.0187952	0.152997	0.704058
1982-07-13	0.0170286	0.139793	4.41343
1982-07-14	0.0154643	0.159453	18.3952
1982-07-15	0.24202	0.167703	6.08721
1982-07-16	6.15429	4.57533	22.6368
1982-07-17	5.39062	4.30093	3.15124
1982-07-18	3.76484	3.20341	2.22378
1982-07-19	2.56547	2.30797	2.06356
1982-07-20	1.77995	1.68288	1.58119
1982-07-21	1.26927	1.25777	1.59003
1982-07-22	0.930512	1.36558	6.04342
1982-07-23	0.699674	1.11861	2.16247
1982-07-24	0.572285	0.898511	2.44394
1982-07-25	2.60894	21.7082	13.9288
1982-07-26	2.54498	22.122	3.72187
1982-07-27	1.96427	17.6219	2.96105
1982-07-28	1.45513	13.3297	2.52877
1982-07-29	1.08082	10.0295	2.23095
1982-07-30	0.815085	7.61768	2.0027
1982-07-31	0.626166	5.8695	1.81602
1982-08-01	0.490033	4.59347	1.65769
1982-08-02	0.390208	3.65002	1.52078
1982-08-03	0.604953	3.97932	1.92471
1982-08-04	0.790534	3.6484	8.14032
1982-08-05	1.76278	6.49534	11.6109
1982-08-06	1.69022	10.688	9.476
1982-08-07	1.38592	10.0644	1.87141
1982-08-08	1.08875	7.41088	3.04409
1982-08-09	12.3224	66.5633	75.2463
1982-08-10	11.1868	41.8816	11.8093
1982-08-11	6.59691	23.9477	4.72201
1982-08-12	3.97397	14.493	2.83559
1982-08-13	2.52457	9.39737	1.95329
1982-08-14	1.68775	6.45983	1.4818
1982-08-15	1.19828	4.65084	1.20469
1982-08-16	0.864329	4.01477	4.0344
1982-08-17	0.980956	4.66971	2.15218
1982-08-18	1.78035	9.09074	1.97109
1982-08-19	9.16936	74.9168	91.2725
1982-08-20	10.5687	59.2761	43.2656
1982-08-21	8.36573	41.4992	27.8826
1982-08-22	5.3701	24.6641	5.01263
1982-08-23	3.45194	15.1652	3.24063
1982-08-24	5.41821	14.747	3.72258
1982-08-25	4.27786	10.3264	1.46888
1982-08-26	2.94561	7.10147	1.18405
1982-08-27	2.02838	5.02383	1.01553
1982-08-28	1.43276	3.67709	0.908473
1982-08-29	1.04181	2.77525	0.837386
1982-08-30	0.7785	2.14967	0.788098
1982-08-31	0.596103	1.70167	0.75229
1982-09-01	0.466312	1.37195	0.724882
1982-09-02	0.371655	1.12355	0.702701
1982-09-03	0.301078	0.932681	0.683764
1982-09-04	0.247406	0.783486	0.666851
1982-09-05	0.219426	0.666138	1.84767
1982-09-06	1.22201	47.6042	69.6643
1982-09-07	1.3063	39.2953	7.35353
1982-09-08	1.07699	27.4063	4.22457
1982-09-09	45.3962	591.488	248.448
1982-09-10	46.4169	309.502	39.4285
1982-09-11	23.3509	149.119	20.9551
1982-09-12	11.8129	79.2341	16.5952
1982-09-13	6.44882	45.8963	14.5107
1982-09-14	3.78521	28.4397	12.8174
1982-09-15	2.35636	18.5946	63.5513
1982-09-16	1.54603	17.6039	18.4633
1982-09-17	1.05031	13.6163	11.5618
1982-09-18	0.735102	9.57608	8.45708
1982-09-19	2.32996	9.25572	8.73076
1982-09-20	58.3991	77.1925	47.0299
1982-09-21	112.433	423.173	225.963
1982-09-22	440.592	634.697	219.381
1982-09-23	188.507	330.901	115.449
1982-09-24	69.0433	156.552	27.7045
1982-09-25	29.1582	79.3769	21.8715
1982-09-26	13.8658	43.3533	18.2705
1982-09-27	7.32	50.0151	59.626
1982-09-28	4.02699	29.5846	21.2289
1982-09-29	2.36238	17.4248	14.2877
1982-09-30	1.47266	10.9679	10.6935
1982-10-01	0.968998	7.37819	8.37571
1982-10-02	0.668345	5.24451	6.71533
1982-10-03	0.479976	3.894	5.46405
1982-10-04	0.356702	2.99174	4.49674
1982-10-05	0.272857	2.36119	3.7382
1982-10-06	0.213879	1.90387	3.13776
1982-10-07	0.171167	1.56194	2.659
1982-10-08	0.145352	3.09372	2.27483
1982-10-09	0.843656	2.94122	24.7904
1982-10-10	72.274	784.643	487.304
1982-10-11	414.681	2268.57	2202.38
1982-10-12	167.484	897.19	488.2
1982-10-13	66.4606	418.636	308.316
1982-10-14	45.8432	661.293	789.339
1982-10-15	23.5483	313.172	219.146
1982-10-16	12.3566	149.547	172.202
1982-10-17	6.84146	76.6137	119.712
1982-10-18	3.98749	42.312	87.6038
1982-10-19	2.43761	25.1175	64.4754
1982-10-20	1.55885	15.9195	47.326
1982-10-21	1.04022	10.6801	34.765
1982-10-22	0.722178	7.51586	25.6842
1982-10-23	0.519843	5.50135	19.1631
1982-10-24	0.386548	4.15757	14.4803
1982-10-25	0.295811	3.22416	11.0999
1982-10-26	0.232142	2.55295	8.63765
1982-10-27	0.186206	2.05598	6.82364
1982-10-28	0.152214	1.67886	5.47025
1982-10-29	0.126478	1.38677	4.44727
1982-10-30	0.106583	1.15663	3.66407
1982-10-31	0.0909133	0.972735	3.05709
1982-11-01	0.819699	16.7718	28.7503
1982-11-02	0.998084	22.4077	54.7259
1982-11-03	0.9275	19.9359	22.6441
1982-11-04	0.797391	15.533	22.2604
1982-11-05	0.667079	11.6145	21.4956
1982-11-06	0.55355	8.65855	19.5742
1982-11-07	0.459266	6.54298	16.964
1982-11-08	0.38225	5.04383	14.2185
1982-11-09	0.33295	3.97125	11.6839
1982-11-10	0.287246	3.19589	13.8813
1982-11-11	8.55665	63.9069	56.181
1982-11-12	7.31948	38.9997	16.2362
1982-11-13	4.93124	21.9377	11.1753
1982-11-14	3.25091	13.2432	9.69172
1982-11-15	2.19531	8.64189	8.90307
1982-11-16	1.53276	6.00698	8.09302
1982-11-17	1.10573	4.38178	7.17092
1982-11-18	0.821391	3.31609	6.21139
1982-11-19	0.700233	5.86789	13.2029
1982-11-20	2.89204	4.89361	4.51557
1982-11-21	2.81772	3.65107	3.83126
1982-11-22	2.17223	2.70752	3.19017
1982-11-23	1.60095	2.04928	2.7001
1982-11-24	1.18158	1.59151	2.30052
1982-11-25	0.885602	1.26682	1.97754
1982-11-26	0.676667	1.03057	1.71921
1982-11-27	0.527149	0.855512	1.51536
1982-11-28	0.418193	0.723654	1.35721
1982-11-29	0.337265	0.62288	1.26367
1982-11-30	0.27603	0.544789	1.1473
1982-12-01	0.228884	2.90026	9.29986
1982-12-02	79.2494	432.279	534.888
1982-12-03	112.924	697.625	857.164
1982-12-04	80.3262	587.307	233.98
1982-12-05	41.0647	311.036	84.199
1982-12-06	21.2425	183.746	125.314
1982-12-07	104.61	431.072	475.664
1982-12-08	84.023	412.238	600.395
1982-12-09	44.9901	209.174	163.253
1982-12-10	51.1476	226.96	74.541
1982-12-11	28.8279	95.7098	65.6297
1982-12-12	53.3227	152.74	159.55
1982-12-13	222.552	494.188	205.054
1982-12-14	108.169	414.763	136.205
1982-12-15	44.9608	195.36	42.2674
1982-12-16	21.2243	97.6274	29.8789
1982-12-17	11.1503	53.0623	22.74
1982-12-18	6.29935	30.9813	17.7533
1982-12-19	6.11614	57.235	119.953
1982-12-20	169.56	995.06	1180.83
1982-12-21	235.799	1394.29	281.853
1982-12-22	105.307	567.283	130.427
1982-12-23	44.1143	256.448	55.1208
1982-12-24	19.9033	131.431	39.0818
1982-12-25	9.92485	67.8435	30.2035
1982-12-26	5.36386	42.5157	23.4725
1982-12-27	3.10369	29.7332	20.0599
1982-12-28	1.9098	19.1702	15.0478
1982-12-29	1.24256	12.9658	13.8727
1982-12-30	0.851668	26.6342	67.1049
1982-12-31	0.608211	30.2258	30.7668
1983-01-01	7.78993	474.421	372.642
1983-01-02	64.1575	652.148	340.517
1983-01-03	252.347	1488.38	1533.07
1983-01-04	149.763	770.353	212.733
1983-01-05	59.4669	331.002	156.242
1983-01-06	26.1855	154.723	126.95
1983-01-07	12.8505	79.8049	98.2991
1983-01-08	6.84581	45.6004	73.3743
1983-01-09	4.04674	31.1907	54.4315
1983-01-10	13.076	96.7858	119.964
1983-01-11	22.4729	419.689	271.429
1983-01-12	14.2298	225.915	101.89
1983-01-13	9.66089	131.656	79.1137
1983-01-14	6.09911	74.3985	52.3645
1983-01-15	3.93107	45.6488	95.8677
1983-01-16	2.62535	28.5581	39.1888
1983-01-17	1.81149	18.7359	31.2387
1983-01-18	1.28584	12.8705	24.6377
1983-01-19	0.935678	9.21927	19.2481
1983-01-20	0.696128	6.83989	15.0006
1983-01-21	0.52837	5.22329	11.7752
1983-01-22	0.408393	4.08398	9.22203
1983-01-23	0.320926	3.25539	7.3173
1983-01-24	0.256021	2.63651	5.8651
1983-01-25	0.207061	2.70594	4.75269
1983-01-26	0.169563	2.70505	3.89515
1983-01-27	0.140432	2.57039	3.23296
1983-01-28	0.117501	2.94408	3.776
1983-01-29	0.0992289	3.55297	3.22921
1983-01-30	0.0845022	3.69644	3.24077
1983-01-31	0.0725076	3.54559	3.23519
1983-02-01	0.0626425	3.20738	3.07384
1983-02-02	0.0544554	2.79943	2.87511
1983-02-03	0.047604	2.39608	2.74354
1983-02-04	0.0418259	2.03239	2.40948
1983-02-05	0.0369184	1.71952	2.87956
1983-02-06	0.0678082	13.9137	16.3377
1983-02-07	0.0838893	18.3188	15.0601
1983-02-08	0.0905065	16.6524	1.75604
1983-02-09	0.0912066	13.2216	1.51869
1983-02-10	0.088402	10.0226	1.37381
1983-02-11	0.0836591	7.53238	1.24708
1983-02-12	1.14975	6.97068	12.1761
1983-02-13	26.3439	303.19	42.3624
1983-02-14	18.7548	200.093	14.2497
1983-02-15	10.6365	111.389	11.1074
1983-02-16	6.03496	62.4471	13.4172
1983-02-17	3.60908	36.5546	14.6696
1983-02-18	2.30502	22.5445	14.9579
1983-02-19	1.55505	14.6845	13.0013
1983-02-20	1.15709	10.0904	11.2205
1983-02-21	5.03747	77.8767	40.1856
1983-02-22	28.8981	527.687	82.5013
1983-02-23	19.6652	232.364	20.152
1983-02-24	15.9815	182.046	34.28
1983-02-25	12.1497	184.392	46.9748
1983-02-26	7.5467	109.942	64.1341
1983-02-27	23.066	121.117	58.2508
1983-02-28	127.323	356.95	149.864
1983-03-01	63.7077	151.077	45.9613
1983-03-02	28.9207	82.3104	79.5761
1983-03-03	75.9131	134.908	145.703
1983-03-04	48.0335	79.343	26.8853
1983-03-05	31.2186	52.0791	20.0978
1983-03-06	17.3256	31.6865	14.5867
1983-03-07	17.6912	21.7015	11.3997
1983-03-08	9.43043	15.4665	9.02719
1983-03-09	5.46136	11.157	7.21732
1983-03-10	3.3959	8.13529	5.82308
1983-03-11	2.22535	6.01711	4.74253
1983-03-12	1.5159	4.52703	4.24951
1983-03-13	1.06511	3.46944	3.24282
1983-03-14	0.768425	2.70904	29.8946
1983-03-15	0.567532	2.15368	8.70899
1983-03-16	0.505947	1.74107	11.479
1983-03-17	19.0449	28.6721	65.3262
1983-03-18	20.246	76.7285	22.835
1983-03-19	18.6835	112.479	107.861
1983-03-20	31.9402	289.311	412.366
1983-03-21	264.571	1770.96	2847
1983-03-22	120.312	839.23	193.101
1983-03-23	46.6458	398.754	112.461
1983-03-24	20.9015	199.707	89.3317
1983-03-25	10.5615	106.906	92.0031
1983-03-26	5.79798	60.7137	59.3965
1983-03-27	3.52262	36.8945	55.4548
1983-03-28	23.7684	185.23	282.071
1983-03-29	18.5334	138.813	152.419
1983-03-30	10.8576	82.8868	55.5716
1983-03-31	6.55641	48.4752	44.0899
1983-04-01	4.16061	29.2209	36.7658
1983-04-02	2.74965	18.4684	29.3504
1983-04-03	2.4873	18.4562	51.9889
1983-04-04	232.297	491.235	375.667
1983-04-05	299.098	603.749	264.955
1983-04-06	99.0932	285.533	56.9078
1983-04-07	38.9602	135.63	41.2716
1983-04-08	18.4872	68.5349	34.5423
1983-04-09	45.3407	73.8842	31.7225
1983-04-10	27.6039	54.7903	24.17
1983-04-11	15.1927	38.4696	19.7145
1983-04-12	8.71258	26.1725	15.9139
1983-04-13	5.24084	19.144	30.5843
1983-04-14	3.28831	14.3474	16.0992
1983-04-15	2.14313	10.739	13.0455
1983-04-16	1.44685	11.9019	12.7095
1983-04-17	1.00947	10.896	12.1278
1983-04-18	0.726216	9.23172	11.5244
1983-04-19	0.537385	7.55006	10.5686
1983-04-20	0.407996	6.09338	9.40084
1983-04-21	0.31701	4.91025	8.18038
1983-04-22	0.287025	3.98768	8.47196
1983-04-23	18.7014	37.9981	46.6913
1983-04-24	14.3771	108.235	136.889
1983-04-25	26.7301	307.197	161.31
1983-04-26	32.2904	304.872	205.395
1983-04-27	57.973	366.658	179.542
1983-04-28	318.759	1571.43	1351.32
1983-04-29	655.345	1670.24	820.726
1983-04-30	373.079	1076.82	373.572
1983-05-01	967.295	1717.81	1967.28
1983-05-02	3482.64	8487.23	10211.8
1983-05-03	3073.4	8734.73	7537.08
1983-05-04	834.799	3110.47	3509.5
1983-05-05	179.579	1332.87	2382.11
1983-05-06	52.7559	782.02	1488.95
1983-05-07	20.4307	563.422	892.294
1983-05-08	9.69204	440.699	533.74
1983-05-09	5.41481	352.395	325.079
1983-05-10	3.4471	281.473	203.339
1983-05-11	2.4138	221.077	130.998
1983-05-12	1.80313	176.053	101.192
1983-05-13	1.53778	174.662	115.634
1983-05-14	23.6013	153.726	177.752
1983-05-15	67.9415	215.189	107.944
1983-05-16	55.4878	224.605	47.8621
1983-05-17	29.0617	140.484	34.8228
1983-05-18	15.7489	100.425	164.314
1983-05-19	9.16561	76.2426	157.239
1983-05-20	75.035	330.155	274.472
1983-05-21	106.109	723.996	793.03
1983-05-22	541.468	1206.19	759.889
1983-05-23	935.938	838.222	272.125
1983-05-24	672.473	800.336	329.653
1983-05-25	263.126	479.01	189.183
1983-05-26	78.105	347.805	124.326
1983-05-27	211.561	2529.09	763.941
1983-05-28	1343.61	22225.4	12246.1
1983-05-29	484.705	6182.19	3783.15
1983-05-30	149.077	1989.64	2145.71
1983-05-31	55.7311	830.882	1284.75
1983-06-01	23.3196	466.218	761.676
1983-06-02	11.787	317.96	456.306
1983-06-03	7.03082	240.898	305.769
1983-06-04	47.0133	302.671	1002.92
1983-06-05	68.9869	299.899	364.502
1983-06-06	45.5802	188.476	180.739
1983-06-07	24.1364	130.243	127.078
1983-06-08	13.2579	100.153	98.5836
1983-06-09	7.72259	81.4441	74.8434
1983-06-10	4.80727	68.1974	55.5673
1983-06-11	3.21413	58.2926	40.7293
1983-06-12	2.30435	50.5497	29.7593
1983-06-13	1.75656	44.2121	21.832
1983-06-14	1.40643	38.9476	16.1598
1983-06-15	1.1683	34.5444	12.1063
1983-06-16	0.996456	30.8296	9.19735
1983-06-17	9.66814	62.7307	138.692
1983-06-18	1410.25	1826.53	1641.18
1983-06-19	1355.53	2681.9	908.428
1983-06-20	950.662	2399.73	5408.71
1983-06-21	800.407	2706.64	2438.04
1983-06-22	5131.18	24687.4	16818.5
1983-06-23	6087.47	23572.2	17752.8
1983-06-24	1609.94	5667.93	4669.14
1983-06-25	307.226	2480.3	2540.21
1983-06-26	139.902	1860.98	1520.12
1983-06-27	56.3016	1469.93	866.95
1983-06-28	24.7621	1251.01	507.568
1983-06-29	13.0436	1084.86	304.212
1983-06-30	8.12831	935.174	192.564
1983-07-01	5.78584	783.566	123.686
1983-07-02	4.50619	642.347	97.066
1983-07-03	4.16131	491.89	53.8725
1983-07-04	3.31719	369.839	37.4382
1983-07-05	20.3932	344.924	49.6833
1983-07-06	1462.48	1893.22	871.303
1983-07-07	688.161	925.69	679.596
1983-07-08	160.033	477.846	269.115
1983-07-09	48.8666	307.594	174.082
1983-07-10	19.8916	222.089	130.928
1983-07-11	9.78615	169.175	96.878
1983-07-12	5.50018	133.905	72.0098
1983-07-13	3.51469	111.002	56.5159
1983-07-14	3.17149	96.843	38.0006
1983-07-15	11.9513	102.761	46.2458
1983-07-16	9.93879	90.1022	84.623
1983-07-17	6.87379	77.1931	22.9965
1983-07-18	4.62951	68.7823	30.1033
1983-07-19	22.3432	140.791	181.934
1983-07-20	31.1473	114.616	90.6321
1983-07-21	19.3519	76.0828	15.9152
1983-07-22	11.2297	57.6842	9.42655
1983-07-23	6.85169	48.3668	6.55254
1983-07-24	4.37417	42.5597	4.95857
1983-07-25	2.89727	38.3468	5.19104
1983-07-26	1.9842	35.1471	11.1171
1983-07-27	4.6114	68.9476	176.258
1983-07-28	6.4127	74.8562	166.473
1983-07-29	41.7608	1904.5	2037.38
1983-07-30	42.5769	1237.86	1983.83
1983-07-31	23.5712	562.79	1478.69
1983-08-01	12.7762	269.976	971.866
1983-08-02	7.39906	149.318	605.856
1983-08-03	4.54015	94.9322	375.248
1983-08-04	2.91579	66.8314	342.407
1983-08-05	1.94557	50.4647	177.106
1983-08-06	1.34323	40.0991	111.14
1983-08-07	0.95698	33.1365	75.1243
1983-08-08	0.70199	28.2313	52.5198
1983-08-09	0.529037	24.6207	37.5399
1983-08-10	0.408678	21.8497	27.3496
1983-08-11	0.322847	19.6395	20.7826
1983-08-12	0.2602	17.8155	83.538
1983-08-13	5.51596	38.247	321.947
1983-08-14	28.92	161.648	536.273
1983-08-15	37.6489	163.044	152.368
1983-08-16	53.7508	484.028	341.302
1983-08-17	31.6403	379.048	181.128
1983-08-18	88.209	843.407	989.071
1983-08-19	46.1445	402.162	253.577
1983-08-20	21.1996	190.89	176.016
1983-08-21	10.6434	100.779	138.726
1983-08-22	5.81651	60.5738	105.938
1983-08-23	3.39973	40.5363	166.199
1983-08-24	2.10449	69.2402	65.2855
1983-08-25	1.38237	63.7482	71.3137
1983-08-26	4.19367	87.9411	274.22
1983-08-27	78.5431	792.659	760.573
1983-08-28	45.4121	410.068	221.23
1983-08-29	21.0842	196.072	163.964
1983-08-30	11.7014	101.258	128.585
1983-08-31	6.75799	57.667	98.1165
1983-09-01	4.10351	36.4877	73.3508
1983-09-02	2.60554	24.9932	54.3652
1983-09-03	1.72168	18.0478	40.3095
1983-09-04	1.18014	13.4994	35.6095
1983-09-05	0.83714	11.4271	31.4343
1983-09-06	7.30671	97.2402	210.725
1983-09-07	6.29727	76.4942	84.8797
1983-09-08	4.48409	52.9734	220.879
1983-09-09	3.13527	34.0465	116.305
1983-09-10	2.2255	21.9986	89.4603
1983-09-11	1.61282	14.7024	77.029
1983-09-12	1.1923	10.2578	64.0437
1983-09-13	0.897253	7.76454	51.2383
1983-09-14	0.687527	28.3859	124.681
1983-09-15	1.17992	338.538	309.026
1983-09-16	1.20272	237.286	127.656
1983-09-17	24.9504	209.607	588.311
1983-09-18	23.0647	149.183	168.033
1983-09-19	13.3912	80.5816	47.6227
1983-09-20	7.55105	46.0172	36.062
1983-09-21	4.55068	28.0294	28.5571
1983-09-22	2.9246	18.108	22.5758
1983-09-23	1.97772	12.3691	17.7962
1983-09-24	1.39144	8.87356	14.0307
1983-09-25	1.01023	6.6271	11.1018
1983-09-26	0.752555	5.10902	8.84157
1983-09-27	0.572819	4.03721	7.10303
1983-09-28	0.44414	3.25226	5.76542
1983-09-29	0.349955	2.65997	11.7121
1983-09-30	0.94001	2.20216	29.3174
1983-10-01	13.751	60.0294	59.9404
1983-10-02	10.9976	54.1687	29.5113
1983-10-03	6.70847	37.7534	30.0803
1983-10-04	4.16156	30.7788	27.1336
1983-10-05	113.404	438.819	312.195
1983-10-06	293.974	1889.17	1670.86
1983-10-07	121.093	823.346	261.361
1983-10-08	45.9476	375.763	195.815
1983-10-09	20.0644	185.234	152.887
1983-10-10	13.7156	115.469	176.272
1983-10-11	58.6904	527.6	459.204
1983-10-12	35.8994	296.323	164.177
1983-10-13	21.1501	165.784	137.095
1983-10-14	34.2319	311.327	142.893
1983-10-15	21.8941	198.496	200.596
1983-10-16	20.1596	214.215	490.65
1983-10-17	12.3392	130.846	233.742
1983-10-18	7.3242	77.0261	186.993
1983-10-19	5.39072	146.02	184.625
1983-10-20	6.39244	234.489	244.679
1983-10-21	4.83941	151.3	123.048
1983-10-22	3.3593	84.241	88.7436
1983-10-23	2.3383	55.4748	65.1822
1983-10-24	2.07047	102.266	139.698
1983-10-25	62.0179	386.06	219.222
1983-10-26	32.7247	220.911	83.7257
1983-10-27	16.0961	114.108	71.9524
1983-10-28	8.57066	60.9448	55.847
1983-10-29	4.94644	35.0728	44.3492
1983-10-30	3.04289	21.8561	34.5181
1983-10-31	1.96668	14.6361	26.5626
1983-11-01	1.32217	10.3967	20.3666
1983-11-02	0.918393	7.89892	18.958
1983-11-03	40.8661	114.339	63.1779
1983-11-04	86.2643	418.534	246.445
1983-11-05	41.742	271.355	54.3759
1983-11-06	19.1943	211.575	47.7116
1983-11-07	9.78863	135.347	65.4431
1983-11-08	5.48553	73.2044	42.0542
1983-11-09	3.29842	41.1846	34.6941
1983-11-10	2.09095	26.4155	40.7122
1983-11-11	1.38193	17.654	21.7643
1983-11-12	2.75743	13.0241	50.0137
1983-11-13	2.4403	9.53382	14.7473
1983-11-14	1.82544	7.05956	11.4574
1983-11-15	1.34235	6.47931	14.7765
1983-11-16	1.06019	83.6068	64.2906
1983-11-17	0.827496	83.8157	48.2683
1983-11-18	0.648221	58.6378	55.2412
1983-11-19	1.34964	37.8326	62.364
1983-11-20	5.00625	74.6125	142.991
1983-11-21	196.075	1598.5	2540.2
1983-11-22	704.54	1721.52	1346.79
1983-11-23	286.95	730.959	363.66
1983-11-24	115.923	342.076	275.008
1983-11-25	125.852	320.97	223.885
1983-11-26	60.8641	230.739	126.948
1983-11-27	32.3757	146.046	80.9684
1983-11-28	167.297	373.553	509.903
1983-11-29	3512.9	2985.48	4762.55
1983-11-30	1755.63	2507.26	4601.81
1983-12-01	426.651	986.55	853.684
1983-12-02	144.455	816.735	535.768
1983-12-03	55.1558	576.367	442.716
1983-12-04	86.451	953.143	1465.57
1983-12-05	111.024	1085.55	887.565
1983-12-06	55.7642	476.214	289.398
1983-12-07	25.2524	230.759	190.243
1983-12-08	21.1286	161.847	145.839
1983-12-09	12.7877	96.5691	95.4765
1983-12-10	7.52687	70.5792	95.3934
1983-12-11	4.56533	214.795	295.204
1983-12-12	2.89908	234.355	120.541
1983-12-13	1.93749	159.034	79.153
1983-12-14	1.36238	96.3473	166.934
1983-12-15	1.08534	167.106	261.823
1983-12-16	0.856821	136.2	131.868
1983-12-17	0.985337	100.658	120.171
1983-12-18	3.00498	110.435	252.209
1983-12-19	2.99622	87.3056	111.652
1983-12-20	2.32811	56.3448	91.5227
1983-12-21	1.76835	36.095	72.4655
1983-12-22	1.34776	23.8765	55.6021
1983-12-23	1.03469	16.4186	41.8996
1983-12-24	0.801249	11.7266	31.4243
1983-12-25	0.6266	8.66736	23.6095
1983-12-26	0.495331	6.60154	17.896
1983-12-27	2.61927	72.6936	225.134
1983-12-28	151.054	1322.53	1181.93
1983-12-29	91.1949	660.704	322.121
1983-12-30	128.971	653.826	1606.45
1983-12-31	327.788	825.09	579.953
1984-01-01	125.438	353.315	127.09
1984-01-02	48.2707	173.142	143.696
1984-01-03	30.7004	142.542	107.985
1984-01-04	15.9669	81.3661	294.984
1984-01-05	95.7352	434.226	273.183
1984-01-06	53.4698	246.546	100.609
1984-01-07	25.6421	124.442	59.2032
1984-01-08	12.9667	65.3419	47.0257
1984-01-09	7.04664	36.738	103.249
1984-01-10	4.07171	23.9178	30.2362
1984-01-11	2.48296	17.6983	22.7732
1984-01-12	1.5913	13.246	17.8123
1984-01-13	1.06832	9.8605	14.1187
1984-01-14	1.29263	7.38578	12.1878
1984-01-15	29.8908	89.4441	133.059
1984-01-16	96.8799	515.413	595.991
1984-01-17	108.936	1051.07	636.647
1984-01-18	84.0013	647.982	1539.36
1984-01-19	39.301	292.529	164.368
1984-01-20	19.1588	141.402	88.3535
1984-01-21	10.1907	74.0815	67.2687
1984-01-22	6.27816	44.6755	58.2437
1984-01-23	43.8515	145.24	113.251
1984-01-24	30.2787	122.814	126.024
1984-01-25	16.5013	91.8239	75.3645
1984-01-26	9.23578	54.1161	43.623
1984-01-27	5.48242	33.1718	49.844
1984-01-28	5.49658	94.6046	76.8659
1984-01-29	12.5853	127.838	183.799
1984-01-30	25.1171	794.386	489.858
1984-01-31	31.5682	447.296	415.639
1984-02-01	17.9482	204.164	112.575
1984-02-02	10.0598	102.832	85.5937
1984-02-03	6.01779	56.6525	64.1025
1984-02-04	3.8286	33.6866	48.1601
1984-02-05	2.55706	21.4084	36.0337
1984-02-06	1.77359	14.4089	27.0235
1984-02-07	1.2679	10.1783	38.5952
1984-02-08	0.929346	7.51575	25.2036
1984-02-09	0.695892	6.92554	12.1737
1984-02-10	0.530907	6.3533	9.58198
1984-02-11	0.411823	5.49275	7.73064
1984-02-12	0.324262	4.55162	6.36393
1984-02-13	0.258802	5.63796	11.1958
1984-02-14	0.209122	121.067	39.4259
1984-02-15	0.170895	134.21	23.8765
1984-02-16	0.818271	96.6513	38.8522
1984-02-17	6.98104	85.7579	77.3131
1984-02-18	6.01893	82.7589	97.7013
1984-02-19	16.804	419.774	605.847
1984-02-20	17.4234	207.09	142.364
1984-02-21	14.3324	124.289	169.833
1984-02-22	11.6598	99.3833	153.071
1984-02-23	85.6919	151.286	656.286
1984-02-24	55.3949	135.635	180.804
1984-02-25	25.474	73.9977	124.301
1984-02-26	12.3956	41.0857	112.198
1984-02-27	16.621	107.473	181.098
1984-02-28	10.4663	54.6411	80.516
1984-02-29	6.2165	27.6439	94.5312
1984-03-01	3.83776	15.3342	49.1917
1984-03-02	5.68043	13.0392	35.2861
1984-03-03	18.4462	137.882	135.694
1984-03-04	13.751	111.582	40.1022
1984-03-05	8.8884	77.9882	40.8102
1984-03-06	5.40155	51.881	38.9233
1984-03-07	3.39664	34.7914	36.3721
1984-03-08	2.25135	24.0958	35.1963
1984-03-09	1.63132	24.2533	36.7293
1984-03-10	14.4007	367.707	142.463
1984-03-11	10.8299	205.56	37.9164
1984-03-12	6.67308	115.26	30.4678
1984-03-13	4.17515	90.5139	21.6368
1984-03-14	2.73053	66.6831	17.7175
1984-03-15	1.86542	45.3464	16.3411
1984-03-16	1.32321	30.1177	15.8115
1984-03-17	0.968517	20.0974	15.1962
1984-03-18	0.727684	13.6799	14.1744
1984-03-19	0.558874	9.56805	12.7901
1984-03-20	0.437299	6.90305	11.5406
1984-03-21	0.347688	5.13365	10.6327
1984-03-22	0.280302	3.92567	8.69735
1984-03-23	0.560681	5.76411	42.0731
1984-03-24	24.1062	158.061	571
1984-03-25	16.6647	98.459	80.0907
1984-03-26	9.45962	51.2578	13.0108
1984-03-27	5.47811	29.3016	13.541
1984-03-28	3.36117	18.2608	13.4865
1984-03-29	2.1809	12.0795	12.4704
1984-03-30	1.48386	8.33039	10.993
1984-03-31	1.04993	5.92967	9.46102
1984-04-01	0.767311	4.33566	8.06685
1984-04-02	0.576063	3.2571	16.033
1984-04-03	0.442404	2.50439	5.90173
1984-04-04	0.346396	1.96292	20.2828
1984-04-05	0.428866	1.56339	13.4174
1984-04-06	0.423112	1.39837	16.0789
1984-04-07	25.0456	223.547	152.526
1984-04-08	974.43	3386.51	3714.84
1984-04-09	4822.78	13470.4	7860.82
1984-04-10	1145.65	2895.26	981.876
1984-04-11	246.81	908.084	713.896
1984-04-12	72.2945	372.382	545.553
1984-04-13	27.3453	187.369	387.153
1984-04-14	12.3348	107.866	268.859
1984-04-15	6.40839	70.9879	178.558
1984-04-16	3.76237	47.047	163.664
1984-04-17	5.44559	58.5988	120.695
1984-04-18	7.55302	77.5996	182.666
1984-04-19	5.72838	117.031	164.704
1984-04-20	3.44242	63.9209	52.5
1984-04-21	2.59674	40.5975	42.7717
1984-04-22	4.02436	73.8375	66.2393
1984-04-23	3.44511	55.2025	32.5374
1984-04-24	2.60645	35.9201	26.7637
1984-04-25	1.92015	22.7946	22.0426
1984-04-26	1.41467	14.7141	18.0405
1984-04-27	1.05285	9.8538	14.7077
1984-04-28	0.794994	6.89916	11.9896
1984-04-29	0.610156	5.04787	9.80585
1984-04-30	0.476239	3.83862	8.06624
1984-05-01	0.385433	3.01161	6.68474
1984-05-02	0.309098	2.42038	5.5869
1984-05-03	0.251976	1.98096	4.7118
1984-05-04	0.20845	1.64381	4.01114
1984-05-05	0.174718	1.37858	3.44723
1984-05-06	0.148159	1.1659	2.99089
1984-05-07	1.15261	50.4582	48.9739
1984-05-08	1.59881	37.2351	2.73365
1984-05-09	1.42467	20.8909	2.24323
1984-05-10	1.20541	12.2511	1.99922
1984-05-11	1.00445	7.70787	1.80379
1984-05-12	0.835084	5.12822	1.64593
1984-05-13	0.695975	6.28061	1.96407
1984-05-14	4.27098	115.104	94.1823
1984-05-15	4.03649	61.323	41.3483
1984-05-16	3.05567	31.5073	25.859
1984-05-17	2.23038	18.5151	9.06222
1984-05-18	14.4224	74.6712	54.5571
1984-05-19	11.1689	49.5157	62.0878
1984-05-20	27.2702	134.847	136.052
1984-05-21	34.0317	176.153	142.609
1984-05-22	19.9761	94.4555	49.1801
1984-05-23	10.7386	50.8393	17.5363
1984-05-24	6.13186	29.5684	14.859
1984-05-25	3.74827	18.4677	13.0961
1984-05-26	2.42232	12.1359	11.3977
1984-05-27	1.63531	8.30888	10.3174
1984-05-28	1.14318	6.30226	11.6009
1984-05-29	0.870089	8.11542	25.4887
1984-05-30	1.188	6.38299	7.41192
1984-05-31	1.11265	4.94161	6.93043
1984-06-01	1.09847	7.26404	8.49765
1984-06-02	0.943443	6.71949	4.93887
1984-06-03	0.773919	5.74429	3.80017
1984-06-04	0.626636	4.82188	3.43095
1984-06-05	0.507393	4.03665	2.59312
1984-06-06	0.413022	3.38767	3.86244
1984-06-07	0.338644	2.85625	2.19405
1984-06-08	0.310504	2.65899	2.89772
1984-06-09	0.27513	2.26068	1.65733
1984-06-10	19.2137	25.9053	5.97687
1984-06-11	14.7145	30.6991	18.4968
1984-06-12	8.55528	24.8611	2.79781
1984-06-13	5.08235	18.9158	2.21792
1984-06-14	3.20417	14.1715	37.0723
1984-06-15	2.32148	11.4043	4.29348
1984-06-16	5.55959	28.1593	217.136
1984-06-17	88.4221	438.167	730.356
1984-06-18	162.822	752.77	855.168
1984-06-19	82.6333	454.362	551.865
1984-06-20	35.9504	212.37	114.107
1984-06-21	17.4443	105.08	78.2328
1984-06-22	9.30304	55.9346	64.4114
1984-06-23	5.30782	32.1847	51.9427
1984-06-24	3.19346	19.9013	40.52
1984-06-25	2.13449	16.7224	58.2414
1984-06-26	27.3582	115.272	180.262
1984-06-27	20.4521	85.3153	60.9085
1984-06-28	11.8419	54.1814	50.2425
1984-06-29	7.06908	34.0026	43.4062
1984-06-30	4.43616	21.8386	36.6145
1984-07-01	2.90195	14.5166	30.0003
1984-07-02	1.96362	10.012	24.0787
1984-07-03	1.36754	7.20993	19.1119
1984-07-04	0.977047	5.61607	15.1193
1984-07-05	0.714414	4.52586	11.9891
1984-07-06	0.533579	3.67567	9.56641
1984-07-07	0.406364	2.98743	7.70019
1984-07-08	0.324342	2.43175	6.26186
1984-07-09	0.258256	3.51596	5.14914
1984-07-10	0.204377	5.40179	4.2834
1984-07-11	0.16421	6.1266	33.1172
1984-07-12	0.133983	5.73687	10.6151
1984-07-13	0.143318	11.2345	29.1085
1984-07-14	57.6255	391.016	214.248
1984-07-15	126.047	618.779	260.787
1984-07-16	72.2927	362.284	56.6964
1984-07-17	33.2484	199.861	61.5999
1984-07-18	27.5222	157.767	65.71
1984-07-19	17.1627	93.6403	32.22
1984-07-20	9.83105	56.2278	26.7373
1984-07-21	5.86046	34.79	22.262
1984-07-22	4.2286	22.2232	20.8205
1984-07-23	5.8598	24.3003	102.596
1984-07-24	19.6175	63.4462	69.2523
1984-07-25	19.2952	85.3947	42.304
1984-07-26	130.052	671.817	370.15
1984-07-27	1810.25	3762.76	3542.93
1984-07-28	874.404	2313.44	2423.66
1984-07-29	253.178	952.795	556.684
1984-07-30	74.9573	497.904	329.916
1984-07-31	28.2432	292.691	234.565
1984-08-01	12.7598	177.771	163.346
1984-08-02	6.59641	110.346	112.031
1984-08-03	3.81958	70.1928	77.046
1984-08-04	2.43661	47.208	53.2593
1984-08-05	1.68424	36.9524	42.0123
1984-08-06	1.2344	26.711	28.4772
1984-08-07	0.944597	18.7228	25.3378
1984-08-08	0.747417	13.055	15.0224
1984-08-09	0.606476	9.2574	11.34
1984-08-10	3.21336	34.526	216.398
1984-08-11	56.7436	620.067	944.661
1984-08-12	39.1897	332.202	112.334
1984-08-13	19.9665	168.02	80.948
1984-08-14	10.9346	89.1256	69.6559
1984-08-15	6.47403	50.9459	57.3137
1984-08-16	4.05468	31.1176	46.2813
1984-08-17	2.64996	21.8611	36.7777
1984-08-18	1.7949	15.3939	28.8468
1984-08-19	1.25532	10.8277	22.4492
1984-08-20	1.16617	11.2088	26.9143
1984-08-21	31.0571	173.201	129.81
1984-08-22	23.461	129.714	18.7469
1984-08-23	13.0522	78.541	13.2341
1984-08-24	7.66558	45.5591	10.3926
1984-08-25	10.412	42.879	14.307
1984-08-26	7.75184	28.0406	7.26145
1984-08-27	5.3314	17.9718	6.0825
1984-08-28	3.70072	11.8711	5.26093
1984-08-29	2.63108	8.15873	4.40355
1984-08-30	1.91562	5.82959	3.7844
1984-08-31	1.42408	4.31382	3.27415
1984-09-01	1.07784	3.50552	21.6725
1984-09-02	0.828619	3.6849	8.2819
1984-09-03	0.798107	3.78735	2.275
1984-09-04	0.902294	19.4492	18.2155
1984-09-05	11.4791	223.603	112.023
1984-09-06	9.60586	174.423	19.3819
1984-09-07	6.14728	104.899	18.0575
1984-09-08	3.9936	60.2637	16.7385
1984-09-09	2.72199	35.4892	15.9753
1984-09-10	2.95285	22.2985	14.6208
1984-09-11	2.44709	15.1542	13.7346
1984-09-12	1.89988	12.1196	11.4064
1984-09-13	1.46134	13.231	24.7183
1984-09-14	41.7694	448.767	142.456
1984-09-15	31.01	306.214	78.8557
1984-09-16	16.9414	205.612	149.673
1984-09-17	9.71608	155.752	238.819
1984-09-18	10.7389	96.58	100.368
1984-09-19	7.17026	56.011	33.4811
1984-09-20	4.81252	34.0904	26.6831
1984-09-21	3.25204	21.9199	21.938
1984-09-22	2.26941	14.816	17.9927
1984-09-23	1.63724	12.899	14.6831
1984-09-24	1.21601	9.31076	11.9442
1984-09-25	0.92537	6.71839	9.71356
1984-09-26	0.718528	4.99653	7.91992
1984-09-27	0.567358	3.83561	6.48959
1984-09-28	0.454365	3.02499	5.35393
1984-09-29	0.368287	2.43813	4.45333
1984-09-30	0.301642	1.99947	3.73834
1984-10-01	0.249322	1.66269	3.16912
1984-10-02	0.20775	1.39842	2.71418
1984-10-03	0.244895	1.29928	2.87274
1984-10-04	0.397078	5.56646	12.2083
1984-10-05	0.429543	16.1682	45.9428
1984-10-06	0.405202	28.9581	60.1724
1984-10-07	0.365372	23.0772	10.302
1984-10-08	0.322148	16.5914	3.4592
1984-10-09	0.280935	11.9635	2.59446
1984-10-10	0.244357	8.8194	2.08363
1984-10-11	0.212665	6.6551	1.75887
1984-10-12	0.185462	5.12807	1.53841
1984-10-13	0.162182	4.02409	1.37901
1984-10-14	0.14225	3.20851	1.25759
1984-10-15	0.12515	2.59464	1.16136
1984-10-16	0.110439	2.17003	9.25567
1984-10-17	0.491549	18.1154	45.9675
1984-10-18	2.5969	18.4304	5.02203
1984-10-19	72.7075	154.956	79.3199
1984-10-20	86.6019	320.485	119.715
1984-10-21	61.9833	226.396	84.7479
1984-10-22	131.236	354.036	148.758
1984-10-23	300.832	342.35	73.3724
1984-10-24	139.147	189.726	15.0741
1984-10-25	50.4857	105.948	7.38108
1984-10-26	23.3743	62.0283	4.97838
1984-10-27	12.0182	53.369	19.3773
1984-10-28	6.6779	32.8075	7.14384
1984-10-29	11.4584	49.2184	51.6498
1984-10-30	87.7593	430.344	1291.67
1984-10-31	55.792	349.011	121.769
1984-11-01	40.5422	294.261	224.597
1984-11-02	23.3393	179.189	67.842
1984-11-03	12.8418	115.258	32.7746
1984-11-04	40.8505	303.763	151.233
1984-11-05	85.9573	943.208	1548
1984-11-06	115.294	828.599	608.126
1984-11-07	56.442	427.396	259.421
1984-11-08	49.6405	717.639	230.438
1984-11-09	41.8807	333.854	190.633
1984-11-10	23.6297	170.657	75.0184
1984-11-11	12.1211	146.065	54.2864
1984-11-12	17.0076	105.527	76.8176
1984-11-13	89.0906	766.506	801.07
1984-11-14	54.5042	416.734	136.137
1984-11-15	25.918	216.748	85.7198
1984-11-16	33.022	149.744	301.208
1984-11-17	18.9924	87.9434	103.201
1984-11-18	10.9283	54.3057	81.1783
1984-11-19	6.57452	34.9626	66.0135
1984-11-20	4.12252	23.1196	52.0979
1984-11-21	2.68	15.7098	40.0785
1984-11-22	1.79997	11.0186	30.4207
1984-11-23	1.24605	7.98668	23.0143
1984-11-24	0.887377	5.97122	17.4768
1984-11-25	0.648896	4.58887	13.3828
1984-11-26	0.486299	3.6356	19.3747
1984-11-27	0.372767	2.92404	8.19178
1984-11-28	0.291683	2.38584	6.46902
1984-11-29	0.232526	1.97143	5.21483
1984-11-30	0.188495	1.64654	4.74302
1984-12-01	0.155102	1.38765	10.2397
1984-12-02	0.129331	1.62119	126.761
1984-12-03	0.109117	1.48949	12.0745
1984-12-04	0.0930243	1.27887	6.27583
1984-12-05	1.01625	1.68803	6.93153
1984-12-06	1.16452	1.56359	2.922
1984-12-07	1.0711	1.33801	2.79261
1984-12-08	4.29322	19.9701	118.417
1984-12-09	7.94392	182.04	99.4323
1984-12-10	7.17872	99.9158	38.6809
1984-12-11	5.00147	64.568	71.9662
1984-12-12	4.5294	91.2952	279.358
1984-12-13	4.13543	58.11	29.3724
1984-12-14	11.6617	74.3242	60.1816
1984-12-15	141.217	651.711	271.409
1984-12-16	81.1854	383.888	273.83
1984-12-17	41.3329	211.543	56.769
1984-12-18	19.8269	121.713	41.0139
1984-12-19	26.5268	123.872	32.7735
1984-12-20	35.122	97.8906	26.7386
1984-12-21	27.1715	109.937	20.3564
1984-12-22	15.6988	69.0036	16.0936
1984-12-23	9.43659	41.7618	12.7404
1984-12-24	6.01135	25.7647	10.1317
1984-12-25	4.01393	16.4982	8.11435
1984-12-26	2.78007	11.0476	6.5565
1984-12-27	1.98319	7.73067	5.37986
1984-12-28	2.07653	50.0537	20.0342
1984-12-29	2.15022	86.7998	170.614
1984-12-30	22.4344	551.846	308.46
1984-12-31	19.2308	294.901	92.2171
1985-01-01	69.4662	467.805	500.893
1985-01-02	36.5245	240.65	71.2827
1985-01-03	17.7314	116.008	29.2189
1985-01-04	9.35688	62.0529	20.7594
1985-01-05	5.39379	36.1985	16.0203
1985-01-06	4.15921	71.1888	240.548
1985-01-07	162.823	750.477	1060.47
1985-01-08	160.256	649.863	303.71
1985-01-09	279.545	776.175	206.764
1985-01-10	122.873	401.227	110.561
1985-01-11	46.1314	201.793	88.9342
1985-01-12	20.4499	111.085	69.3566
1985-01-13	10.3272	64.7244	52.2388
1985-01-14	5.6991	39.7947	38.9493
1985-01-15	3.36676	25.6483	28.9933
1985-01-16	2.10826	17.3495	21.7022
1985-01-17	1.39014	12.1708	16.4056
1985-01-18	2.27091	65.2646	60.5612
1985-01-19	129.204	1224.99	173.55
1985-01-20	69.8474	533.131	62.6134
1985-01-21	31.2414	255.344	50.1503
1985-01-22	15.6469	129.382	54.648
1985-01-23	10.0848	133.944	126.25
1985-01-24	96.2046	912.355	892.111
1985-01-25	54.7182	619.834	73.774
1985-01-26	26.3372	328.736	52.2515
1985-01-27	14.1383	171.951	42.9739
1985-01-28	8.07523	96.6554	35.3383
1985-01-29	4.90577	58.671	28.5258
1985-01-30	3.13287	37.2847	22.6608
1985-01-31	2.0837	24.4445	18.4398
1985-02-01	2.36542	16.9738	20.1489
1985-02-02	13.2766	112.467	50.0564
1985-02-03	10.0938	71.6198	13.0433
1985-02-04	6.67475	41.5917	9.45693
1985-02-05	4.61742	31.125	53.6563
1985-02-06	4.88454	19.8702	26.1912
1985-02-07	4.46066	13.9259	45.7849
1985-02-08	16.609	196.787	216.441
1985-02-09	41.8596	360.373	185.238
1985-02-10	25.166	177.829	24.2776
1985-02-11	13.1236	105.891	26.3298
1985-02-12	14.2388	96.558	66.4658
1985-02-13	9.36546	58.7764	19.3431
1985-02-14	5.85664	36.3537	12.8713
1985-02-15	3.92425	23.6746	9.86543
1985-02-16	2.64184	16.1028	7.79525
1985-02-17	1.84544	13.747	37.5982
1985-02-18	7.20683	50.1573	233.511
1985-02-19	5.90341	56.8254	116.984
1985-02-20	6.16097	69.5619	188.929
1985-02-21	172.537	569.046	922.417
1985-02-22	163.93	465.235	1219.82
1985-02-23	104.417	204.797	88.2952
1985-02-24	46.9119	98.6186	50.8511
1985-02-25	22.0942	53.595	36.8105
1985-02-26	11.6194	31.8475	32.6808
1985-02-27	9.60256	20.6723	69.3023
1985-02-28	6.57298	15.4562	149.211
1985-03-01	150.114	325.959	336.271
1985-03-02	74.0017	152.126	82.0681
1985-03-03	33.212	74.4871	29.6907
1985-03-04	16.6518	41.4847	20.6327
1985-03-05	9.14832	25.4601	15.4202
1985-03-06	5.36067	39.3273	18.2117
1985-03-07	6.13022	502.579	341.603
1985-03-08	244.721	932.318	663.121
1985-03-09	485.542	1347.24	2096.78
1985-03-10	965.612	1818.65	4471.13
1985-03-11	770.045	967.731	533.827
1985-03-12	230.774	433.896	156.269
1985-03-13	81.8033	252.808	177.853
1985-03-14	50.5894	192.3	139.035
1985-03-15	27.3106	117.952	61.7711
1985-03-16	14.5728	73.6436	31.4896
1985-03-17	8.05209	45.9215	22.8109
1985-03-18	4.74416	28.627	28.3949
1985-03-19	2.98932	18.2879	53.4264
1985-03-20	34.8482	51.2875	127.56
1985-03-21	56.0877	159.318	324.567
1985-03-22	171.682	345.506	418.254
1985-03-23	91.7614	170.752	49.1483
1985-03-24	38.0459	88.1509	41.5673
1985-03-25	18.2128	48.5984	39.9118
1985-03-26	10.9624	43.9881	124.076
1985-03-27	14.0343	54.9072	49.6928
1985-03-28	28.4346	62.2333	74.5747
1985-03-29	27.8367	54.1321	39.2729
1985-03-30	17.1186	29.8609	10.7286
1985-03-31	18.0116	21.5198	75.6486
1985-04-01	68.3407	128.46	279.392
1985-04-02	43.0751	86.9237	308.014
1985-04-03	21.7917	132.981	1193.28
1985-04-04	547.596	993.026	842.722
1985-04-05	273.267	437.864	157.348
1985-04-06	85.8667	214.409	332.022
1985-04-07	55.9227	291.3	444.572
1985-04-08	30.8889	164.421	69.3713
1985-04-09	62.5272	88.8875	96.8703
1985-04-10	20.8252	103.358	235.29
1985-04-11	84.4952	404.734	152.394
1985-04-12	49.4516	195.403	42.1838
1985-04-13	24.4737	97.2557	30.1746
1985-04-14	13.021	53.2155	23.6377
1985-04-15	7.43097	31.4092	18.8441
1985-04-16	4.4821	19.6498	15.0245
1985-04-17	2.83593	12.8871	11.9614
1985-04-18	1.87577	8.79755	9.53416
1985-04-19	1.29375	6.21903	7.63329
1985-04-20	0.927884	4.53282	6.15559
1985-04-21	0.68965	9.2663	95.7365
1985-04-22	84.3913	333.947	297.509
1985-04-23	107.698	356.804	111.202
1985-04-24	55.1208	197.053	42.5995
1985-04-25	25.9248	104.645	27.9754
1985-04-26	13.6018	56.3299	20.8516
1985-04-27	7.78044	31.8086	18.3971
1985-04-28	4.72935	19.2091	15.7182
1985-04-29	3.01702	12.4101	13.5219
1985-04-30	2.40195	8.55447	54.0919
1985-05-01	1.80558	6.13214	10.024
1985-05-02	1.34627	4.57654	13.28
1985-05-03	7.14181	12.4622	95.3853
1985-05-04	11.5618	31.1913	244.411
1985-05-05	43.1566	96.4633	141.284
1985-05-06	32.4851	60.3936	20.5031
1985-05-07	17.3554	43.3285	71.1607
1985-05-08	10.1647	112.4	44.6792
1985-05-09	45.7817	89.4772	18.2115
1985-05-10	26.9013	57.8568	14.5849
1985-05-11	14.9036	37.5769	27.1059
1985-05-12	18.393	44.3779	52.261
1985-05-13	22.0797	50.5774	105.189
1985-05-14	19.1513	52.9006	83.6622
1985-05-15	12.0929	30.9723	15.9519
1985-05-16	8.41697	18.4097	19.9776
1985-05-17	5.60623	22.949	30.9484
1985-05-18	3.81553	24.2076	47.6796
1985-05-19	2.68371	30.9547	128.395
1985-05-20	17.7002	125.529	311.601
1985-05-21	13.0792	88.9052	62.4922
1985-05-22	8.07292	55.8756	43.8216
1985-05-23	5.15525	35.3352	33.4768
1985-05-24	3.46786	23.0076	28.1964
1985-05-25	2.43787	15.4867	23.9719
1985-05-26	2.28535	10.8793	54.4428
1985-05-27	12.0267	16.0925	195.458
1985-05-28	62.0002	127.719	495.647
1985-05-29	60.9048	183.09	219.976
1985-05-30	37.9109	116.627	123.582
1985-05-31	20.3396	65.0283	34.4137
1985-06-01	11.5163	36.8721	20.7788
1985-06-02	7.08239	21.8237	58.0236
1985-06-03	15.7548	115.998	348.729
1985-06-04	441.036	1437.02	1793.8
1985-06-05	219.718	648.47	197.712
1985-06-06	69.3281	303.066	120.532
1985-06-07	26.9446	154.643	93.3683
1985-06-08	12.693	86.608	72.1528
1985-06-09	6.76987	51.8297	54.6701
1985-06-10	3.94693	32.4708	45.3778
1985-06-11	2.45691	21.7488	30.0717
1985-06-12	1.62609	14.8331	22.3925
1985-06-13	1.13525	10.436	16.842
1985-06-14	0.829757	7.57396	12.8934
1985-06-15	0.630355	5.65171	9.90795
1985-06-16	0.494453	4.31981	7.76633
1985-06-17	0.398181	3.37013	6.17969
1985-06-18	0.327616	2.67549	4.99078
1985-06-19	0.274331	2.15591	4.08978
1985-06-20	0.233042	1.75965	3.39935
1985-06-21	0.200324	1.45228	2.8646
[truncated: 10,601 more rows]

## Sheet: Metadata
Supplemental to Saunders et al. "Connecting sediment loads to marine habitat area to address a missing link in land-sea conservation"
Total suspended sediment (TSS) data output from the Source model of Southeast Queensland, Australia
Model output on daily time-step of TSS from the three main rivers entering into Moreton Bay, QLD
Data generated by Tony Weber
See paper for further information on methodology
Model parameterisation:
Daily rainfall and PET from SILO database (https://www.longpaddock.qld.gov.au/silo/)
Pollutant export parameters derived from event monitoring data collected across Southeast Queensland
Hydrology calibrated through the Parameter Estimation Tool (PEST) with reference to flow gauging station data collated by Queensland Department of Natural Resources and Mines
Approximate model uncertainty has been evaluated as +/-30% of measured loads at upstream event load monitoring stations
Stream routing is applied for hydrology only, no stream processing is included for pollutant loads
